# Supplementary material for: Actomyosin-dependent assembly of the mechanosensitive machinery from adherens junctions triggers actin polymerization and organization
Source: Sci Adv. 2026 Jan 1;12(1):eady4863. doi: 10.1126/sciadv.ady4863 (PMC12757075; doi:10.1126/sciadv.ady4863)
Supplement: Supplementary file 2 — Movies S1 to S10 [file sciadv.ady4863_movies_s1_to_s10.zip]

Archive with 10 entries (10 files):
- ady4863_movie_s1.mp4
- ady4863_movie_s2.mp4
- ady4863_movie_s3.mp4
- ady4863_movie_s4.mp4
- ady4863_movie_s5.mp4
- ady4863_movie_s6.mp4
- ady4863_movie_s7.mp4
- ady4863_movie_s8.mp4
- ady4863_movie_s9.mp4
- ady4863_movie_s10.mp4
