# Supplementary material for: Actomyosin-dependent assembly of the mechanosensitive machinery from adherens junctions triggers actin polymerization and organization
Source: Sci Adv. 2026 Jan 1;12(1):eady4863. doi: 10.1126/sciadv.ady4863 (PMC12757075; doi:10.1126/sciadv.ady4863)
Supplement: Supplementary file 3 — Data file [file sciadv.ady4863_data_file.zip]

Archive with 1 entries (1 files):
- ady4863_data_file.xlsx
