# Supplementary material for: Actomyosin-dependent assembly of the mechanosensitive machinery from adherens junctions triggers actin polymerization and organization
Source: Sci Adv. 2026 Jan 1;12(1):eady4863. doi: 10.1126/sciadv.ady4863 (PMC12757075; doi:10.1126/sciadv.ady4863)
Supplement: Supplementary file 3 — Data file [file sciadv.ady4863_data_file.zip › ady4863_data_file.xlsx]

## Sheet: 1C
Control (BSA)				alpha cat WT				alpha cat DeltaMod
T1	T2	T3		T1	T2	T3		T1	T2	T3
-6.226	5.759	5.236		78.603	84.344	5.205		289.807	253.224	878.407
-5.054	6.211	5.559		63.276	83.523	6.703		177.668	313.532	777.03
-2.973	4.135	2.269		73.714	79.748	4.447		240.993	262.532	684.605
-2.833	7.075	1.348		77.927	84.197	3.365		187.411	193.8	802.232
-5.392	5.16	2.845		44.187	52.143	7.055		153.36	174.614	812.828
-2.379	7.375	5.213		57.452	62.136	7.277		122.18	238.772	711.093
-2.84	6.472	4.139		42.502	77.052	12.38		582.743	308.484	483.916
-1.42	4.306	3.771		52.791	67.082	9.08		424.735	343.981	641.537
-0.975	4.099	3.671		41.506	62.062	12.055		408.721	318.993	671.232
-8.858	2.856	6.1		66.192	50.879	3.907		404.357	316.696	683.818
-8.427	3.624	6.146		58.358	53.906	7.189		602.727	376.035	588.545
-6.058	5.83	9.47		70.519	45.514	7.879		579.969	180.135	420.983
-10.207	4.174	6.931		46.352	42.842	11.708		395.391	132.723	363.615
-8.851	3.416	3.986		30.799	46.839	4.535		292.523	188.957	470.062
-8.024	4.307	2.603		32.734	46.092	6.789		544.874	169.175	456.487
-4.699	3.682	3.032		73.735	36.682	5.883		403.452	129.166	428.304
-4.809	2.036	3.382		71.814	43.888	6.237		558.372	172.147	387.494
-5.613	2.424	2.695		49.909	39.424	1.754		472.344	129.584	285.979
-6.728	2.679	0.59		39.165	30.542	3.473		25.436	100.452	299.938
-8.56	3.726	2.83		46.906	43.933	3.023		24.953	112.753	472.09
-8.173	3.228	4.408		47.411	35.166	4.529		24.779	140.83	416.818
-9.673	3.67	4.436		46.147	40.874	3.09		26.095	115.949	360.585
-5.635	2.039	3.743		53.202	63.114	3.923		21.404	124.852	388.336
-7.657	5.273	3.637		26.486	77.23	1.36		24.657	120.16	442.916
-7.829	6.124	3.606		33.94	74.424	4.308		24.775	106.358	656.228
-4.807	6.234	2.314		22.746	80.955	3.213		31.7	87.935	660.884
-7.444	4.616	8.216		20.193	39.634	2.632		22.898	123.115	669.916
-7.854	7.195	6.499		26.45	44.385	3.742		26.803	98.897	425.041
-5.046	7.386	3.134		44.746	55.997	20.33		444.974	79.445	484.536
-8.286	6.3	4.438		114.252	61.963	27.262		525.018	69.852	446.388
-12.216	2.934	4.195		94.216	71.18	11.185		426.047	77.212	566.658
-9.011	4.541	1.286		85.784	59.278	10.731		309.429	81.371	415.729
-8.071	3.512	7.924		49.947	72.042	13.07		380.704	69.966	655.704
-7.827	4.074	2.569		92.464	71.719	3.418		263.679	148.874	502.844
-6.4	0.187	8.482		105.062	93.4	16.222		403.736	132.263	571.536
-5.475	1.944	9.481		110.556	64.803	27.893		491.413	173.208	474.45
-4.491	0.665	3.231		79.816	57.034	17.317		189.331	169.364	465.885
-6.794	0.351	3.075		81.349	60.023	14.513		242.279	180.616	414.656
-9.716	-0.818	7.356		65.729	49.523	6.379		276.78	186.076	545.417
-14.65	1.479	8.077		57.442	77.452	11.156		66.407	138.815	584.289
-9.043	3.255	9.801		46.729	95.955	10.517		57.29	131.296	512.019
-8.295	1.655	2.917		82.897	82.417	3.409		53.912	130.406	478.879
-9.404	0.535	3.693		82.504	65.589	13.855		55.413	169.652	424.137
-9.615	2.736	3.799		68.837	75.288	7.462		41.717	192.553	529.763
-7.563	3.654	3.295		60.069	52.373	5.504		47.749	131.376	551.082
-8.273	1.997	4.767		81.549	71.284	4.902		39.282	452.591	338.024
-5.273	3.05	3.175		103.599	65.077	5.374		33.809	504.652	466.337
-6.739	3.685	11.793		102.057	55.442	3.844		354.185	345.274	814.458
-4.226	0.121	8.786		86.171	49.494	5.077		406.162	302.717	907.788
-6.946	-3.896	6.995		54.385	67.754	2.321		394.899	378.926	798.598
-5.294	-0.743	5.256		62.052	76.533	4.554		365.6	484.834	613.713
-2.193	-4.449	4.884		90.127	69	3.307		127.224	327.596	658.087
-2.053	-3.662	4.681		68.434	84.306	12.408		164.187	452.581	649.17
-2.638	-1.458	2.256		120.825	59.133	11.415		175.654	219.156	813.294
-2.88	-1.329	6.977		111.557	65.699	10.597		215.238	385.47	825.179
-2.462	1.199	1.718		128.227	73.646	7.476		264.776	358.876	686.137
-1.13	-4.113	2.063		85.297	61.576	4.371		180.916	378.559	499.107
-2.215	-3.861	6.492		92.93	49.251	3.6		200.474	379.11	399.46
0.625	-2.047	8.653		87.974	54.723	5.838		134.187	257.677	518.343
0.713	0.824	5.688		114.1	75.652	28.189		75.057	236.966	586.291
0.2	-0.22	1.813		113.258	58.772	25.772		218.366	231.063	581.669
-0.179	-1.917	4.741		94.999	38.24	26.315		243.184	213.36	901.136
-0.153	-3.589	3.464		64.154	51.713	31.515		130.036	176.392	1002.79
-0.156	-2.732	1.819		85.994	64.332	22.586		115.078	211.451	923.372
-2.434	-0.03	4.95		53.034	57.322	18.618		99.912	270.731	812.193
-2.024	-2.325	1.423		57.353	43.216	21.739		260.451	229.585	664.638
-2.147	-1.044	7.156		94.962	42.527	17.745		339.221	219.339	927.739
-2.994	-1.31	9.085		73.171	39.301	14.481		350.804	259.998	849.028
-3.38	-2.628	5.241		71.759	43.656	9.897		259.309	191.459	628.712
-1.311	-0.068	3.414		98.882	41.207			207.972	131.516	765.121
-1.882	-2.807	7.374		93.916	31.713			164.614	124.632	681.778
-2.56	-1.213	4.553		85.984	35.441			306.111	174.61	531.341
-1.56	-0.599	3.03		93.291	43.367			245.779	136.113	714.557
-2.207	-1.715	3.821		64.928	38.809			154.707	154.944	543.156
-2.005	-7.782	1.474		53.611	38.775			168.199	154.003	802.44
-10.506	-7.672	1.348		38.854	43.595			147.579	121.741	630.026
-12.337	-0.54	3.563		47.754	38.877			192.296	151.699	457.564
-7.295	-2.04	0.511		72.713	25.793			157.233	148.767	626.006
-7.204	-4.512	3.435		62.831	27.854			102.95	146	737.083
-7.06	-6.707	1.343		73.495	23.68			153.715	112.707	701.073
-6.749	-5.32	2.715		62.495	38.47			172.136	118.274	610.119
-7.347	-1.631	4.516		51.717	39.959			135.141	162.354	400.912
-5.686	-0.244	3.712		56.013	44.955			93.983	164.263	409.319
-4.189	0.266	1.263		49.079	31.38			87.345	128.138	520.967
-6.809	0.624	1.915		65.267	30.303			85.867	70.974	596.186
-7.211	-1.176	1.903		64.517	22.928			102.988	132.858	690.354
-3.667	-4.431	0.852		43.289	39.487			60.715	540.087	620.58
-5.558	-5.152	-0.224		34.857	58.057			60.997	683.69	532.305
-5.433	-2.193	1.469		32.097	49.461			49.834	555.794	641.178
-8.428	-2.289	4.308		51.563	45.565			69.265	575.21	653.981
-6.869	-1.988	-0.319		51.474	21.773			61.435	497.888	477.977
-9.019	-1.029	3.248		42.867	26.115			48.635	569.19	514.26
-12.716	-0.756	3.647		63.346	30.364			42.95	496.964	551.196
-11.166	-0.837	2.91		52.14	70.881			61.985	392.695	585.804
-7.781	-2.827	0.536		46.753	46.654			26.743	308.269	453.286
-3.737	-3.009	0.892		56.22	56.493			39.731	440.327	485.552
-9.668	-2.414	1.099		65.284	45.367			52.368	332.569	322.777
-7.372	-1.678	0.505		61.494	57.088			64.646	677.903	387.21
-6.22	-0.469	0.517		46.817	62.635			37.574	422.236	322.48
-7.165	-0.475	-0.613		40.862	46.309				600.699	462.518
-9.081	-0.865	0.05		45.266	56.861				505.237	685.777
	-1.213	-0.011		55.901	43.263				404.057	787.514
	-2.87	0.263		48.294	52.765				516.462	796.449
	1.884	0.873		57.136	59.498				558.291	827.081
	-0.289	-1.315		36.663	59.606				622.512	525.697
	-2.727	0.333		29.504	57.443				387.776	532.418
	-2.429	-0.789		24.062	48.282				487.556	528.205
	-2.764	-0.273		37.659	65.263				384.896	724.117
	-0.686	1.539		109.265	44.363				286.877	500.143
	0.48	0.138		137.523	43.12				270.768	603.874
	2.553	-0.625		73.913	43.613				298.022	609.993
	-1.319	0.306		55.477	46.584				525.679	622.305
	-2.098	-0.267		45.174	42.182				102.828	561.64
	-3.748	-0.125		38.369					131.229	508.18
	6.242	-1.322		56.997					94.073	681.234
	7.356	-1.604		107.899					79.181	504.257
	7.172	-1.102		74.819					100.644	692.49
	8.757	-1.588		64.271					123.121	532.708
	3.779	-0.722		39.924					102.574	560.838
	5.669	-0.74		52.662					63.437	371.148
	4.835	-0.608		29.758					60.48	391.96
	5.36	-0.963		19.276					110.102	538.104
	7.949	-0.235		91.692					110.848	638.2
	8.962	-0.804		68.797					98.929	564.378
	5.276	-1.69		65.446					127.029	366.365
	7.778	-0.812		57.362					77.99	612.955
	2.847	-1.248		82.255						341.497
	3.315	0.518		85.763
	3.375	-0.668		63.098
	3.981	-0.529		64.892
		-0.766		57.503
		0.114		58.146
		-0.172		40.493
		-2.171		53.072
		-3.61		41.265
		-2.586		49.884
		-2.495		53.743
		-1.753		62.951
		-0.849		68.437
		-1.053		33.569
		-0.833
		-0.936
		-2.256
		-2.998
		-1.73
		-2.133
		-0.869
		-2.214
		-1.54
		-1.273
		-0.289
		-0.57
		-1.911
		-2.734
		-2.129
		-2.022
		-1.996
		-1.21
		-0.982
		-1.501
		-0.464
		-1.244
		-2.174
		-2.13
		-2.136
		-0.635
		-2.256
		-1.263
		-1.57
		-0.417
		-0.727
		0.175
		1.115
		1.793
		-0.3
		0.668
		-0.148
		0.284
		1.205
		0.494
		1.259
		1.121
		1.721
		0.139
		0.538
		0.245
		0.396
		0.316
		0.284
		0.993

## Sheet: 1E
DeltaMod				V1ab4 + DeltaMod
T1	T2	T3		T1	T2	T3
278.019	169.89	-17.347		608.202	807.776	697.645
57.09	129.456	-5.113		519.214	752.314	639.617
175.848	1.604	-17.991		532.362	638.509	637.012
357.894	63.377	0.789		559.094	701.358	707.519
378.941	18.918	-9.499		478.574	612.937	623.562
290.519	-38.616	-21.407		505.945	690.617	591.119
161.427	95.409	-7.773		505.332	759.391	540.206
221.608	-72.36	71.996		1222.152	1159.222	902.359
141.707	-50.739	67.684		1189.772	865.504	650.719
150.105	-35.899	88.876		979.289	917.158	709.831
202.861	-45.508	62.073		991.876	958.043	796.061
302.724	-29.619	50.745		991.314	1080.697	828.071
184.777	-60.361	61.821		1230.621	983.655	787.639
188.597	-79.189	60.216		1405.165	969.276	681.194
159.425	-41.74	24.39		1312.51	896.733	835.819
214.503	-40.254	-12.34		821.704	997.671	806.66
151.217	-24.332	-8.346		982.962	920.842	833.178
60.465	-23.649	5.739		1358.964	761.325	668.499
94.78	-27.504	15.65		1349.125	911.947	620.126
210.777	-16.503	-14.366		1190.486	806.1	626.642
317.035	-39.169	6.954		999.312	1265.205	785.742
368.004	-55.608	-1.72		1538.564	1019.747	852.945
369.445	-50.165	5.084		1145.436	889.346	670.222
416.129	-45.629	16.694		961.006	837.948	749.371
281.065	-38.117	-5.416		1121.856	931.847	856.928
303.577	-41.32	-7.422		1463.149	924.429	845.181
300.771	-62.424	4.992		1661.873	1061.16	767.703
428.646	-53.897	18.436		1614.689	1196.772	676.426
259.749	-76.094	0		1447.409	968.276	925.557
442.445	-89.095	63.376		1249.745	944.971	772.974
420.5	-114.72	53.719		1527.679	922.432	902.979
319.864	-111.193	77.375		1594.139	993.254	876.205
335.479	-64.611	102.251		1161.507	949.462	926.633
225.015	-61.425	77.988		1122.181	1012.36	808.877
823.66	-65.346	46.139		1362.016	1369.781	819.209
703.754	-174.879	48.561		1005.793	1019.754	875.222
755.423	-116.34	381.661		1211.435	1129.359	797.959
765.122	-132.191	367.262		1424.357	1217.19	832.686
624.331	-115.386	344.895		1332.713	829.139	790.273
570.56	-123.647	324.82		1118.802	1208.546	703.928
699.678	-128.885	348.713		1542.604	1257.937	627.255
19.704	-147.111	328.04		1373.237	1145.41	718.891
-4.606	-113.639	368.144		1274.338	1162.02	833.496
51.206	-85.534	6.647		1085.376	1237.927	646.664
-29.151	-78.769	-7.351		1078.29	1001.09	762.645
65.331	-64.977	-18.631		1095.997	1154.706	834.926
70.679	-67.555	11.007		1444.247	1051.809	764.579
67.581	-87.969	-5.608		1534.882	1738.358	584.391
203.944	-93.618	-0.028		1178.66	1151.141	584.485
275.642	-66.677	11.665		738.413	1608.6	810.39
286.061	-52.154	320.332		992.975	1529.727	654.19
152.879	-48.875	257.983		683.322	1415.25	637.619
67.423	-42.452	279.025		1134.132	1176.121	716.447
119.525	-62.589	294.423		1054.691	1188.459	736.77
155.245	-61.679	279.747		724.32	1732.344	746.271
505.24	-47.392	247.765		1595.321	1219.362	698.315
453.781	-32.361	227.994		1015.062	1619.413	901.754
470.538	-27.532	64.065		1221.493	1594.406	656.733
384.825	-43.042	79.712		1631.784	1419.022	749.144
404.726	-45.198	54.367		1648.923	1206.695	837.873
500.469	-29.611	53.337		1346.226	1186.956	826.009
478.254	-48.939	49.745		1362.484	1451.724	740.255
303.086	-37.235	74.188		1598.688	1188.372	660.697
336.913	-49.991	101.942		1626.963	1383.616	1002.926
268.445	-26.353	141.936		1455.014	1584.81	792.398
83.63	-31.882	67.663		1428.264	1404.271	900.187
103.884	-34.012	160.608		1572.75	1278.457	843.067
220.152	-45.667	74.593		1687.485	1132.646	744.122
303.071	-47.429	103.74		1561.831	319.727	796.332
	-30.759	110.536		1545.547	206.045	816.903
	-45.123	106.137		1587.145	207.946	946.952
	-14.199	74.905		1556.713	272.453	690.982
	-30.199	45.175		1376.325	253.445	656.732
	-27.255	88.351		1445.879	304.933	745.379
	-41.387	76.829		1197.803	212.283	879.745
	-37.128	87.296		2322.32	126.275	890.716
	-22.647	40.217		1851.515	116.256	820.886
	165.135	53.011		1787.626	103.478
	141.641			1769.141	122.626
	142.996			1740.749	134.481
	106.216			2012.299	136.369
	138.055			1921.465	140.404
	171.779			1859.178
	206.045			987.248
	219.472			1257.484
	197.687			1332.495
	152.353			1845.162
	122.659			2078.289
	139.78			1542.404
	181.222
	263.436

## Sheet: 2A
25mM KCl
No profilin										Profilin
times (s)	actin (1.5µM)	a-catenin (1.5 µM)	V1ab4 (2 µM)	VASP (1 µM)	a-catenin + V1ab4	a-catenin + VASP	V1ab4 + VASP	a-catenin + V1ab4 + VASP		times (s)	actin (1.5 µM) + profilin (10µM)	a-catenin (1.5µM)	V1ab4 2 µM	VASP ( 1µM)	a-catenin + V1ab4	a-catenin + VASP	V1ab4 + VASP	a-catenin + V1ab4 + VASP
0	5.6846	5.7526	5.8797	6.4116	6.005	6.2328	7.1869	7.7179		0	5.0824	6.0507	5.9095	6.1216	6.3045	8.6869	6.205	7.4218
20	5.2069	5.6066	6.0004	7.5579	5.9197	6.7745	8.3077	8.2203		20	4.9919	5.9975	5.7281	6.1342	6.2914	8.9873	6.205	7.2964
40	5.2497	5.5967	5.7571	9.1316	5.7685	8.1246	9.6661	9.8138		40	4.9532	6.0244	5.5772	6.2168	6.2705	8.7121	6.0367	7.2144
60	5.2374	5.4307	5.5713	10.614	5.7715	9.5782	11.479	11.707		60	4.9061	6.1406	5.7684	6.1823	6.1239	9.0493	6.3195	7.1022
80	5.0212	5.5607	5.681	11.928	5.5619	11.383	13.348	13.774		80	4.8257	5.9721	5.7414	6.5239	6.3211	9.0023	6.0874	7.1023
100	4.954	5.4959	5.5527	12.809	5.6094	12.863	15.003	15.808		100	4.8662	5.8632	5.5371	6.5208	6.3421	9.4022	6.3987	7.4337
120	5.0591	5.374	5.6394	13.423	5.8392	13.94	16.491	18.134		120	4.8267	5.9831	5.5986	6.6683	6.437	9.3107	6.245	7.577
140	4.8598	5.4154	5.6802	14.087	5.7585	14.78	18.338	20.113		140	4.8763	5.9917	5.5427	6.9085	6.4375	9.317	6.523	7.5771
160	4.9645	5.4496	5.7555	14.614	5.9098	15.958	19.952	21.989		160	4.8769	6.0393	5.4935	7.3657	6.5116	9.6932	6.7136	8.0229
180	4.9536	5.4783	5.7555	15.071	6.0258	16.723	21.143	24.067		180	4.723	5.963	5.5751	7.4838	6.6575	9.8244	6.6629	8.0413
200	4.9857	5.5193	5.7545	15.479	5.9708	17.472	22.302	25.921		200	4.9114	5.983	5.568	7.901	6.5413	10.209	6.8442	8.3574
220	4.8326	5.4057	5.7369	15.826	5.9525	18.092	23.372	27.485		220	4.798	5.9961	5.5673	8.4844	6.6857	10.516	7.2183	8.5618
240	4.9356	5.404	5.7374	16.202	6.0273	18.838	25.002	29.301		240	4.8054	6.2396	5.6166	8.9627	6.7031	11.325	7.4961	9.2635
260	4.8702	5.4047	5.4575	16.483	6.0743	19.598	26.268	30.772		260	4.7825	6.0788	5.5625	9.323	6.7034	11.585	7.8012	9.6224
280	5.0744	5.3993	5.5398	16.703	6.113	20.023	27.118	32.371		280	4.878	5.9679	5.661	9.7914	6.7189	11.919	8.1576	10.034
300	5.0556	5.43	5.6893	17.062	6.0015	20.506	28.393	33.799		300	4.802	5.9988	5.6356	9.9627	6.7854	12.318	8.5452	10.326
320	5.0534	5.6061	5.8666	17.367	6.2878	21.109	29.097	35.217		320	4.723	6.1392	5.5474	10.802	7.1269	12.645	8.9537	10.955
340	5.2628	5.4975	5.6397	17.43	6.156	21.754	30.162	36.289		340	4.7238	6.0525	5.3887	10.802	6.8825	13.172	9.2967	11.551
360	5.0797	5.4927	5.8419	17.572	6.2078	22.146	30.888	37.989		360	5.015	5.8672	5.6874	11.539	6.9302	13.616	9.8554	11.673
380	4.9854	5.5394	5.7212	17.881	6.224	22.502	31.578	38.866		380	4.8863	6.2067	5.5229	11.999	6.93	14.144	10.225	12.501
400	5.0094	5.5293	6.005	18.159	6.2763	22.994	32.698	39.845		400	4.826	6.1453	5.5726	12.101	6.9255	14.248	10.684	13.127
420	4.9312	5.4794	5.892	18.246	6.13	23.56	33.334	41.185		420	4.9018	6.0879	5.5957	12.493	6.9269	14.771	11.2	13.471
440	5.0669	5.4647	5.7277	18.617	6.2696	23.871	34.089	41.781		440	4.6569	6.0578	5.5137	12.787	6.9529	15.391	11.659	14.099
460	5.044	5.4803	5.808	18.627	6.4081	24.248	34.729	43.059		460	5.015	6.0057	5.5859	13.158	7.0746	15.751	12.338	14.621
480	5.0652	5.4975	6.0994	18.855	6.4007	24.698	35.699	44.196		480	4.797	5.9144	5.4929	13.75	7.0198	16.232	12.681	15.292
500	5.076	5.5089	5.6631	18.865	6.4014	24.878	36.033	44.837		500	4.7115	6.1255	5.497	14.063	7.0679	16.508	13.541	15.933
520	5.1412	5.4566	5.7115	19.002	6.4018	25.419	36.725	45.806		520	4.7348	5.996	5.497	14.194	7.1809	17.068	13.686	16.321
540	5.0829	5.5089	5.8541	19.288	6.5936	25.801	37.265	46.602		540	4.7922	6.0247	5.5211	14.398	7.1587	17.173	14.539	17.271
560	5.0663	5.5576	5.9092	19.312	6.6473	26.306	38.008	47.348		560	4.7402	6.0382	5.5214	14.899	7.1509	17.672	14.94	17.836
580	5.159	5.5567	5.9093	19.528	6.6299	26.428	38.127	48.193		580	4.7807	5.9514	5.436	15.174	7.1873	18.067	15.717	18.429
600	5.1695	5.5993	5.9106	19.731	6.5842	26.789	38.982	48.905		600	4.7811	6.0146	5.5444	15.435	7.1962	18.548	16.313	18.962
620	5.1736	5.526	5.8304	20.004	6.7062	27.063	39.087	49.924		620	4.8642	6.08	5.425	15.849	7.5371	18.757	16.784	19.621
640	5.1087	5.5849	6.0193	20.026	6.6317	27.161	39.741	49.968		640	4.7531	6.092	5.6185	15.93	7.3843	19.297	17.479	20.487
660	5.1342	5.5505	6.0238	19.958	6.6325	27.717	40.157	50.706		660	4.981	5.9967	5.6277	16.213	7.1028	19.634	17.899	20.8
680	5.2191	5.5666	5.9876	20.191	6.5666	27.925	40.578	51.551		680	4.7579	6.0745	5.5161	16.637	7.4296	19.914	18.794	21.5
700	5.1207	5.5797	5.9861	20.395	6.6153	28.285	40.895	51.844		700	4.7903	5.9857	5.6228	16.92	7.3827	20.47	19.266	21.986
720	5.1392	5.6217	6.0398	20.396	6.608	28.356	41.237	52.669		720	4.8106	5.9037	5.3877	17.073	7.3335	20.984	19.823	22.887
740	5.3177	5.5996	6.1002	20.474	6.8684	28.691	41.601	52.861		740	4.9284	6.0293	5.7157	17.36	7.2564	21.003	20.308	23.007
760	5.2258	5.6015	6.0959	20.732	6.9376	28.996	42.101	53.534		760	4.7453	6.0564	5.5884	17.458	7.1682	21.161	21.066	23.921
780	5.2199	5.8248	6.1028	20.713	6.8823	29.216	42.173	54.113		780	5.0251	6.0092	5.5632	17.898	7.0472	21.593	21.505	24.326
800	5.2214	5.7049	6.1789	20.833	6.8372	29.55	42.524	54.509		800	4.7977	6.0182	5.5016	18.178	7.5337	22.013	22.288	24.955
820	5.2174	5.7589	6.2739	20.881	6.9218	29.675	42.868	54.867		820	4.8344	6.0073	5.46	18.222	7.5003	22.134	22.627	25.351
840	5.402	5.7432	5.9762	21.028	6.9219	29.896	43.388	55.316		840	4.8394	6.0324	5.5388	18.527	7.3643	22.876	22.974	26.157
860	5.445	5.7317	6.3996	21.076	6.9584	29.931	43.562	55.723		860	4.7572	6.0534	5.512	18.982	7.3667	22.876	23.606	26.445
880	5.2575	5.7348	6.2205	21.41	7.026	30.493	44.087	56.132		880	4.8054	6.0869	5.3899	18.925	7.3766	23.205	24.389	27.313
900	5.2646	5.6201	6.1195	21.313	6.9745	30.483	43.963	56.622		900	4.7927	6.0229	5.5098	19.409	7.4043	23.659	24.581	27.683
920	5.3781	5.7468	6.4742	21.5	7.3463	31.008	44.3	56.733		920	4.802	5.8974	5.4558	19.501	7.3547	23.886	25.185	28.427
940	5.4556	5.5835	6.3632	21.585	6.9268	30.885	44.718	57.609		940	4.7676	6.0178	5.5979	19.9	7.2295	24.058	25.659	28.849
960	5.2775	5.6257	6.4156	21.605	7.0547	31.288	44.705	57.461		960	4.943	5.9712	5.4091	19.898	7.2767	24.478	26.19	29.337
980	5.2864	5.7556	6.5383	21.749	6.9431	31.546	45.161	58.041		980	4.9248	6.037	5.4469	20.256	7.3249	24.704	26.698	29.83
1000	5.4083	5.692	6.4971	21.962	6.9876	31.546	45.456	58.137		1000	4.7841	5.997	5.4599	20.243	7.3849	25.099	27.218	30.326
1020	5.3695	5.5713	6.3998	21.965	7.4084	31.89	45.456	58.841		1020	4.786	6.0183	5.4121	20.499	7.4053	25.13	27.772	30.785
1040	5.4138	5.5682	6.39	22.017	7.3104	32.195	45.905	59.237		1040	4.8618	6.0502	5.5333	20.78	7.4057	25.652	27.816	31.043
1060	5.4784	5.8081	6.4664	21.966	7.2448	32.224	45.821	59.255		1060	4.8399	6.0242	5.5367	20.78	7.3232	25.637	28.709	32.087
1080	5.483	5.6945	6.4677	22.243	7.2754	32.472	45.86	59.637		1080	4.8012	6.1344	5.537	21.056	7.3264	26.202	28.8	32.104
1100	5.483	5.7211	6.55	22.196	7.2816	32.57	46.377	59.995		1100	4.8012	5.9775	5.5402	21.277	7.3245	26.371	29.093	32.794
1120	5.4138	5.8562	6.5627	22.435	7.303	32.803	46.565	60.097		1120	4.8324	5.98	5.4165	21.387	7.335	26.747	29.784	33.459
1140	5.4805	5.7516	6.4128	22.437	7.3004	32.816	46.674	60.559		1140	4.8532	6.0411	5.4537	21.532	7.4461	26.916	29.93	33.567
1160	5.4004	5.6169	6.4993	22.421	7.4493	32.879	46.959	60.833		1160	4.9161	6.0132	5.4528	21.719	7.4956	27.269	30.394	34.307
1180	5.4768	5.8278	6.6451	22.611	7.3676	33.131	47.047	61.25		1180	4.9297	5.8142	5.458	21.8	7.3361	27.258	30.722	34.817
1200	5.5353	5.8278	6.6701	22.678	7.418	33.324	47.421	61.311		1200	4.9956	6.1167	5.5782	22.078	7.6293	27.57	31.131	34.83
1220	5.6967	5.8347	6.7375	22.697	7.5965	33.37	47.429	61.47		1220	4.6886	6.0612	5.5782	22.079	7.3243	27.852	31.604	35.525
1240	5.542	5.738	6.7825	22.804	7.6231	33.628	47.45	61.769		1240	4.9156	6.004	5.5378	22.244	7.7185	28.236	31.854	36.068
1260	5.5184	5.6616	6.7409	22.755	7.6236	33.937	47.683	61.949		1260	4.7193	5.9275	5.4595	22.454	7.5017	28.306	31.946	36.191
1280	5.6467	5.8505	6.6426	22.848	7.3429	34.177	48.092	62.245		1280	5.0217	5.9446	5.4887	22.364	7.4259	28.691	32.551	36.833
1300	5.6478	5.7168	6.6492	22.988	7.6464	34.19	47.92	62.272		1300	4.9531	5.9577	5.6462	22.622	7.5946	28.816	32.825	37.233
1320	5.5615	5.8229	6.701	23.181	7.6818	34.224	48.239	62.401		1320	4.8096	5.9592	5.618	22.777	7.6151	29.067	33.566	37.495
1340	5.7151	5.7875	6.7805	23.18	7.7191	34.453	48.402	62.945		1340	5.0582	6.1497	5.6134	22.777	7.6161	29.184	33.429	38.076
1360	5.5779	5.8375	6.7813	23.215	7.9402	34.921	48.897	62.94		1360	4.8838	5.9567	5.3851	23.087	7.4399	29.742	33.704	38.446
1380	5.6416	5.8386	6.7517	23.183	7.7922	34.699	48.657	63.254		1380	4.8898	5.9609	5.4047	23.242	7.4399	29.752	33.814	38.879
1400	5.5952	5.841	6.7674	23.338	7.7817	34.769	48.826	62.883		1400	4.8978	5.904	5.5061	23.137	7.5407	29.881	34.209	39.219
1420	5.8401	5.8452	6.9748	23.527	7.7876	34.885	48.644	63.566		1420	4.9029	6.1325	5.4899	23.438	7.3969	30.066	34.622	39.801
1440	5.7188	5.683	6.8953	23.603	7.7984	34.884	49.05	63.578		1440	4.9051	5.9444	5.522	23.474	7.3477	30.453	34.888	40.117
1460	5.7813	5.6817	6.9176	23.716	7.8646	35.128	48.938	64.289		1460	4.9269	5.9608	5.4956	23.491	7.6179	30.467	35.126	40.433
1480	5.8751	5.8109	6.8428	23.703	7.8776	35.063	49.444	63.978		1480	4.9552	6.1105	5.4379	23.796	7.7973	30.494	35.466	40.738
1500	5.838	5.8231	7.1092	23.791	7.7546	35.477	49.674	64.552		1500	4.9686	6.0282	5.3941	23.741	7.7937	31.074	35.783	41.121

## Sheet: 2B
25mM KCl
No profilin										Profilin
times (s)	actin (1.5µM)	DeltaMod (1.5µM)	V1ab4 2µM	VASP (1µM)	DeltaMod + V1ab4	DeltaMod + VASP	V1ab4 + VASP	DeltaMod + V1ab4 + VASP		times (s)	actin + profilin (10µM)	DeltaMod (1.5µM)	V1ab4 2µM	VASP (1µM)	DeltaMod + V1ab4	DeltaMod + VASP	V1ab4 + VASP	DeltaMod + V1ab4 + VASP
0	4.0139	6.451	6.817	6.2754	8.7865	6.6263	6.9382	9.7485		0	4.1992	7.5238	5.3527	6.1216	7.539	6.2108	6.205	7.0276
20	3.9191	6.4595	6.2735	7.1115	9.7107	7.4265	9.1704	12.328		20	3.7782	6.6245	5.3965	6.1342	7.7756	6.485	6.205	7.0418
40	3.7004	6.7736	6.1767	8.1841	10.028	10.509	11.534	16.41		40	3.8575	6.4467	5.2833	6.2168	7.7756	6.4892	6.0367	7.0475
60	3.6764	6.7414	6.1401	9.6283	10.562	14.12	13.66	20.085		60	3.7356	6.2335	5.084	6.1823	7.7646	6.3664	6.3195	7.0125
80	3.7291	6.6891	6.0783	10.869	10.834	17.205	15.517	23.496		80	3.7719	6.5429	5.0173	6.5239	7.5708	6.4985	6.0874	7.0726
100	3.6259	6.4741	5.7531	12.2	11.62	19.363	17.645	27.053		100	3.7044	6.2439	5.0494	6.5208	7.6758	6.6817	6.3987	7.343
120	3.7408	6.5882	5.9123	13.031	12.247	21.045	19.542	29.867		120	3.7791	6.238	5.0679	6.6683	7.6166	6.5417	6.245	7.5685
140	3.6681	6.615	5.6652	13.765	12.817	22.648	21.197	32.603		140	3.8277	6.2955	4.9982	6.9085	7.6559	6.6815	6.523	8.1278
160	3.5765	6.616	6.0269	14.277	13.457	24.208	22.86	35.172		160	3.8963	6.285	5.0067	7.3657	7.6623	6.7838	6.7136	8.6852
180	3.6691	6.8079	5.7371	15.036	14.227	25.304	24.11	37.394		180	3.8105	6.2261	4.9272	7.4838	7.7104	6.7936	6.6629	9.4476
200	3.6915	6.8121	5.7936	15.605	15.193	26.237	25.782	39.855		200	3.8453	6.1747	4.9113	7.901	7.5097	6.6729	6.8442	10.384
220	3.5642	6.8782	5.5337	15.762	15.582	27.521	27.228	41.47		220	3.8267	6.2213	4.9333	8.4844	7.7669	6.9493	7.2183	11.183
240	3.5836	6.8794	5.6103	16.114	16.544	28.065	28.549	43.794		240	3.8269	5.8419	4.7505	8.9627	7.7243	6.9321	7.4961	12.255
260	3.809	7.144	5.6103	16.277	17.099	29.193	29.475	44.995		260	3.7729	5.933	4.7605	9.323	7.6173	6.933	7.8012	13
280	3.8279	7.3097	5.6105	16.907	17.97	29.861	30.965	46.945		280	3.8091	6.196	4.7899	9.7914	7.7134	7.1459	8.1576	14.008
300	3.6805	7.283	5.6204	16.919	18.223	30.703	32.273	47.875		300	3.8083	6.34	4.8429	9.9627	7.7136	7.1787	8.5452	15.277
320	3.9365	7.4199	5.7211	17.189	19.226	31.333	33.052	49.424		320	3.8104	5.9812	4.7706	10.802	7.716	7.1744	8.9537	16.508
340	3.8925	7.7506	5.649	17.382	20.149	31.712	34.148	50.958		340	3.6648	5.9898	4.7503	10.802	7.7214	7.5111	9.2967	17.382
360	3.7281	7.7896	5.5977	17.748	20.812	32.183	34.952	51.779		360	3.6891	6.0044	4.7942	11.539	7.6456	7.5173	9.8554	18.626
380	3.9056	7.9768	5.6035	17.888	21.495	32.686	35.675	53.192		380	3.9358	5.9976	4.6956	11.999	7.5819	7.6929	10.225	19.809
400	3.9182	8.3383	5.9094	18.235	22.15	33.403	36.603	54.129		400	3.8117	5.9614	4.7632	12.101	7.7792	7.7211	10.684	20.583
420	3.8167	8.1593	5.7561	18.288	23.114	33.787	37.646	55.386		420	3.8299	6.0757	4.7179	12.493	7.7136	8.1063	11.2	21.729
440	3.8305	8.1593	5.6335	18.654	23.269	34.189	38.423	56.096		440	3.84	6.073	4.5855	12.787	7.7384	7.8036	11.659	22.971
460	3.814	8.5623	5.6493	18.608	24.447	34.619	39.402	57.012		460	3.8382	6.0754	4.8063	13.158	7.7307	8.1629	12.338	23.682
480	3.964	8.6888	5.7988	19.11	24.848	34.732	39.86	57.56		480	3.9146	6.0861	4.7282	13.75	7.6563	7.9818	12.681	24.915
500	3.9994	8.7749	5.8305	19.172	25.516	35.296	40.604	58.347		500	3.79	5.9673	4.6254	14.063	7.8769	8.5315	13.541	25.822
520	4.02	8.8117	6.0383	19.374	26.017	35.843	41.217	59.413		520	3.7964	5.9516	4.6551	14.194	7.8899	8.3964	13.686	26.946
540	4.0393	9.2217	5.8057	19.687	26.682	35.934	42.17	59.726		540	3.8002	6.0517	4.6658	14.398	7.7243	8.733	14.539	27.755
560	4.2571	9.2665	5.7885	19.671	27.274	36.005	42.779	60.984		560	4.0045	6.059	4.607	14.899	7.9143	8.6914	14.94	28.624
580	4.1805	9.5391	5.7905	19.59	27.972	36.856	43.153	61.551		580	3.7312	6.0686	4.6625	15.174	7.9273	9.0648	15.717	29.637
600	4.2473	9.4854	5.8192	20.019	28.168	37.208	43.914	61.996		600	3.7397	6.3002	4.61	15.435	7.9293	9.063	16.313	30.63
620	4.3138	9.6922	5.8271	19.866	28.977	37.314	44.202	62.267		620	3.7564	6.3096	4.6565	15.849	8.0989	9.1784	16.784	31.356
640	4.1532	9.9546	5.7557	20.147	29.541	37.621	44.826	62.97		640	3.6772	6.0552	4.4495	15.93	8.0836	9.1806	17.479	32.117
660	4.4455	9.9872	5.9473	20.306	30.215	37.869	45.336	63.204		660	3.8929	6.2591	4.6634	16.213	8.0907	9.4788	17.899	32.961
680	4.4937	10.374	6.0516	20.416	30.925	37.91	45.984	64.246		680	3.9377	6.1567	4.5921	16.637	7.8926	9.4847	18.794	33.746
700	4.5121	10.351	6.1208	20.64	31.202	38.495	46.438	64.564		700	3.9167	6.2584	4.6883	16.92	7.971	9.5285	19.266	34.698
720	4.5218	10.559	6.1273	20.845	31.71	38.791	47.033	64.611		720	3.9175	6.0411	4.4999	17.073	7.9036	10.062	19.823	35.206
740	4.4806	10.545	6.3211	20.872	32.387	39.135	47.126	64.923		740	3.7068	6.0447	4.5567	17.36	7.9066	9.8919	20.308	35.932
760	4.6677	10.799	6.297	20.763	32.366	39.101	47.601	65.362		760	3.7257	6.0752	4.7592	17.458	8.0514	10.328	21.066	36.999
780	4.7097	11.038	6.2423	21.035	33.242	39.345	48.311	66.054		780	3.8596	6.2182	4.5446	17.898	8.0794	10.18	21.505	37.641
800	4.5917	11.34	6.2573	20.992	33.251	39.795	48.752	66.412		800	3.8596	6.1136	4.5358	18.178	8.0866	10.265	22.288	38.35
820	4.6678	11.469	6.5071	21.448	34.132	40.188	49.151	66.837		820	3.7734	6.0993	4.6947	18.222	8.1832	10.507	22.627	38.968
840	4.7968	11.526	6.62	21.666	34.458	40.166	49.519	67.037		840	3.9023	6.038	4.5916	18.527	8.2605	10.626	22.974	39.624
860	5.0308	11.843	6.6723	21.529	34.728	40.027	49.955	67.337		860	3.7995	6.1776	4.4339	18.982	8.269	10.891	23.606	40.109
880	4.8456	11.955	6.5486	21.609	35.141	40.222	50.532	67.768		880	3.9286	6.3964	4.5323	18.925	8.1009	11.101	24.389	40.732
900	4.7614	11.993	6.4941	21.902	35.784	40.541	50.721	67.78		900	3.7253	6.3297	4.4643	19.409	8.0854	11.061	24.581	41.575
920	5.1111	12.268	6.7593	21.678	35.968	41.119	50.97	68.785		920	3.7866	5.9414	4.3977	19.501	8.1495	11.388	25.185	42.075
940	5.0624	12.375	6.7058	21.981	36.289	41.285	51.436	68.572		940	3.7408	6.0527	4.5993	19.9	8.4645	11.359	25.659	42.282
960	5.1118	12.499	6.6906	21.935	36.475	41.289	51.714	68.774		960	3.8454	6.053	4.4613	19.898	8.4698	11.524	26.19	43.329
980	5.1504	12.573	6.8684	21.959	37.055	41.601	52.129	69.195		980	3.887	6.1074	4.481	20.256	8.3789	11.835	26.698	44.025
1000	5.2737	12.969	6.8694	22.23	37.622	41.612	52.764	69.414		1000	3.8477	6.2035	4.4828	20.243	8.3471	11.906	27.218	44.529
1020	5.2769	12.953	6.8147	22.478	38.118	42.096	52.865	69.8		1020	3.8693	6.1993	4.484	20.499	8.273	11.914	27.772	44.786
1040	5.5175	13.274	6.7361	22.491	38.155	42.138	52.87	69.656		1040	3.8696	6.2201	4.5111	20.78	8.4567	12.233	27.816	45.471
1060	5.3297	13.393	6.8887	22.754	39.028	42.31	53.81	70.184		1060	3.8743	6.1819	4.5349	20.78	8.464	12.435	28.709	46.137
1080	5.4491	13.37	7.2241	22.731	39.149	42.263	53.824	70.16		1080	3.8907	6.0101	4.5405	21.056	8.4674	12.396	28.8	46.504
1100	5.5179	13.631	7.1489	22.8	39.357	42.56	54.049	70.704		1100	3.9082	6.0456	4.4545	21.277	8.501	12.409	29.093	47.177
1120	5.7104	13.61	7.1494	22.721	39.766	42.668	54.232	70.644		1120	3.9092	6.1959	4.5299	21.387	8.5133	12.927	29.784	47.299
1140	5.6665	13.687	6.9232	22.987	40.026	42.875	55.057	71.129		1140	3.823	6.1769	4.6415	21.532	8.7557	12.937	29.93	47.954
1160	5.6902	14.068	7.2417	23.044	40.267	43.032	54.846	71.073		1160	3.9256	6.1958	4.6046	21.719	8.6818	13.14	30.394	48.532
1180	5.7256	13.84	7.497	23.364	40.641	43.498	55.578	71.348		1180	3.8607	6.2132	4.5681	21.8	8.8591	13.42	30.722	49.022
1200	5.998	14.261	7.3637	23.341	41.068	43.127	55.793	71.787		1200	3.9049	6.0043	4.5257	22.078	8.6105	13.516	31.131	49.605
1220	6.0253	14.553	7.5975	23.616	41.131	43.463	56.008	71.993		1220	3.9051	6.2995	4.4897	22.079	8.6716	13.631	31.604	49.892
1240	5.883	14.563	7.5964	23.699	41.625	43.536	56.225	71.758		1240	3.9192	6.1989	4.4045	22.244	8.7909	14.231	31.854	50.367
1260	5.9774	14.574	7.6193	23.872	41.885	43.674	56.799	72.228		1260	3.9454	6.2122	4.6132	22.454	8.7913	14.13	31.946	50.757
1280	6.2877	14.892	7.6021	23.629	42.181	43.85	56.787	72.526		1280	3.867	6.091	4.6836	22.364	9.1947	14.141	32.551	51.526
1300	6.3323	15.051	7.919	23.795	42.181	44.262	57.185	72.591		1300	3.9043	6.0922	4.4194	22.622	8.7171	14.361	32.825	51.26
1320	6.4092	15.155	7.8458	24.028	42.781	44.263	57.285	72.968		1320	3.7483	6.1126	4.359	22.777	8.7171	14.736	33.566	52.061
1340	6.516	15.218	7.8467	23.788	42.637	44.522	57.345	72.989		1340	3.9082	6.2215	4.4545	22.777	8.737	14.74	33.429	52.61
1360	6.4596	15.402	7.8319	24.075	43.18	44.536	57.769	72.949		1360	3.8853	5.9333	4.4411	23.087	8.8644	15.12	33.704	52.614
1380	6.6017	15.726	7.7583	24.076	43.146	44.53	57.823	72.921		1380	3.8936	6.0738	4.5021	23.242	8.898	15.266	33.814	53.018
1400	6.4385	15.755	7.9184	24.027	43.498	44.627	58.348	73.056		1400	3.8629	6.0739	4.5123	23.137	8.8996	15.435	34.209	53.504
1420	6.6752	15.807	7.9949	24.3	43.902	45.074	58.654	73.12		1420	3.8832	6.1465	4.3145	23.438	8.8944	15.853	34.622	53.623
1440	6.6957	15.963	8.1293	24.52	44.246	45.312	58.559	73.38		1440	3.8683	6.0019	4.4602	23.474	8.9205	15.836	34.888	54.061
1460	6.7019	16.027	8.3244	24.551	44.191	45.334	58.921	73.513		1460	3.8882	6.3028	4.4083	23.491	8.9802	16.311	35.126	53.996
1480	6.9201	16.029	8.2586	24.591	44.855	44.982	59.173	73.527		1480	3.9047	6.1895	4.4368	23.796	8.7879	16.616	35.466	54.786
1500	6.9202	16.196	8.1839	24.604	44.882	45.242	59.329	73.659		1500	3.933	6.1424	4.5121	23.741	9.0643	16.689	35.783	55.099

## Sheet: 2C no profilin
No profilin
[v1AB4] µM	T1	T2	T3	Mean	Actin alone (1.5µM)	actin + V1ab4 (2µM)
0	2.8046	1	1.5182	1.7743	0.69
0.03	9.2995	4.9018	4.3302	6.1772
0.05	10.481	5.8571	8.749	8.3625
0.25	13.421	7.3661	10.428	10.405
0.5	14.199	9.5536	12.467	12.073
0.7	15.097	10.804	13.27	13.057
1	15.32	11.902	14.04	13.754
2	16.39	12.839	15.787	15.006		0.74

## Sheet: 2C profilin
Profilin
[v1AB4] µM	T1	T2	T3	Mean	Actin alone (1.5µM)	V1ab4 alone (2µM)
0	1	1.5688	1.5788	1.3825	0.22
0.03	1.4594	2.1457	2.0309	1.8786
0.05	2.2031	2.6594	3.4363	2.7663
0.25	3.3434	3.3682	4.3624	3.6913
0.5	3.4844	3.5825	4.7295	3.9321
0.7	3.625	3.7446	4.9158	4.0951
1	4.0094	3.9616	5.0747	4.3486
2	4.35	4.5166	5.3185	4.7284		0.43118

## Sheet: 2D no profilin
No profilin
[v1AB4] µM	T1	T2	T3	Mean	Actin (1.5µM)	actin + V1ab4 (2µM)
0	0.5	1.5221	1	1.0074	0.58
0.05	2.166	1.7394	2.617	2.1741
0.2	3.3404	2.717	3.8388	3.2988
0.5	5.1568	4.2058	4.9307	4.7644
0.7	6.0993	4.8256	5.2288	5.3846
1	6.6466	5.2554	5.6672	5.8564
1.5	6.9675	5.626	6.13	6.2412
2	7.1128	5.7777	6.1386	6.3431		0.6
2940	6.9965	7.9971	28.676	38.168	40.501	48.387	48.73	51.246	55.731	57.597
2960	7.0086	7.9929	28.679	37.767	40.318	48.393	48.466	51.754	55.758	57.603
2980	6.9598	8.0371	28.73	38.099	40.514	48.731	48.772	51.647	55.847	57.25
3000	7.2668	7.9998	28.861	38.368	40.54	48.799	48.803	51.631	55.489	57.293

## Sheet: 2D profilin
Profilin
[v1AB4] µM	T1	T2	T3	Mean	Actin alone (1.5µM)	V1ab4 alone (2µM)
0	0.9	1	1.1072	1.0024	0.2
0.05	2.0167	2.1944	2.5937	2.2683
0.2	5.15	5.6759	5.4323	5.4194
0.5	5.4833	6	6.2218	5.9017
0.7	5.15	5.8333	5.6048	5.5294
1	5.1833	5.1944	5.1013	5.1597
1.5	3.6111	4.6389	4.0543	4.1014
2	2.7333	3.3426	2.8841	2.9867		0.4

## Sheet: 2F
							Filaments density
			Time (s)	Actin 1	Actin 2	Actin 3			Time (s)	Δmod + V1ab4 + VASP 1	Δmod + V1ab4 + VASP 2	Δmod + V1ab4 + VASP 3
			0	1	1	2			0	13	12	13
			100	1	2	4			100	26	25	24
			200	1	2	5			200	32	34	31
			300	1	2	6			300	35	38	34
			400	1	4	6			400	38	41	37
			500	2	4	7			500	40	44	39
			600	3	4	7			600	43	47	44
			Time (s)	Actin-profilin 1	Actin-profilin 2	Actin-profilin 3			Time (s)	Δmod + V1ab4 + VASP (+profilin) 1	Δmod + V1ab4 + VASP (+profilin) 2	Δmod + V1ab4 + VASP (+profilin) 3
			0	0	0	0			0	7	5	4
			100	0	0	0			100	9	8	6
	with profilin		200	0	0	1			200	13	11	9		with profilin
			300	0	1	1			300	15	14	15
			400	0	1	1			400	17	16	16
			500	0	1	2			500	19	17	19
			600	0	1	2			600	22	20	24

## Sheet: 2H
	no V1ab4			V1ab4
	VASP	Actin		VASP	Actin
	108	266		130	171
	112.5709	293.661		124.345	168.088
	113.5529	311.296		132.432	146.249
	118.5112	330.121		163.709	178.301
	115.955	317.507		131.932	145.356
	114.4238	299.438		133.566	167.815
	117.5402	315.284		136.382	150.043
	117.2978	317.157		136.751	166.403
	119.268	326.077		138.131	138.025
	121.1073	317.324		130.822	145.509
	123.3363	314.393		116.013	144.299
	120.3869	313.999		133.469	174.302
	124.6032	313.514		130.929	172.76
	125.3169	325.072		130.833	159.7
	128.5739	328.299		125.611	162.006
	129.052	342.538		138.578	148.599
	134.1079	343.043		134.545	140.535
	127.9181	331.647		132.224	133.187
	119.835	344.769		136.087	123.747
	127.675	343.57		113.704	137.312
	115.4558	337.514		134.085	146.633
	117.6904	349.317		131.169	136.594
	123.3134	319.726		128.226	133.794
	115.8393	365.896		141.416	144.948
	113.9061	332.44		132.895	157.87
	116.6461	360.767		118.289	175.395
	124.5331	339.952		140.529	145.029
	126.2371	332.589		136.071	142.243
	134.7509	356.033		126.157	146.92
	122.7574	367.852		133.222	166.17
	123.3891	369.493		127.862	158.951
	123.6675	356.168		130.689	165.366
	112.9281	355.549		117.604	171.264
	121.9006	355.198		121.353	163.779
	120.3173	362.807		120.163	170.683
	118.8201	299.877		128.058	169.527
	122.7682	292.437		127.738	179.475
	117.0795	281.397		120.702	182.513
	115.8715	268.895		127.528	171.388
	126.3501	285.147		127.213	157.904
	119.9769	296.629		125.606	164.314
	126.4269	276.078		122.342	185.797
	114.1111	304.143		129.763	166.393
	124.0161	259.883		130.227	163.288
	124.3797	282.862		132.634	192.711
	119.3391	290.069		129.062	186.997
	125.3284	287.848		131.535	190.04
	124.9312	304.657		119.662	148.542
	119.8705	287.483		116.737	139.666
	108.964	283.42		125.659	167.523
	115.1716	302.288		121.605	164.635
	117.7546	289.986		127.356	161.101
	118.5672	243.761		121.646	165.829
	122.9778	250.551		139.135	165.875
	122.8186	237.029		132.499	153.303
	115.3222	248.989		133.421	156.93
	119.557	252.784		125.412	154.534
	123.8782	251.406		130.552	168.071
	122.3022	243.652		129.196	172.821
	119.2467	258.818		121.345	172.279
	115.1912	247.441		129.186	174.132
	122.6627	263.529		127.62	154.375
	122.391	263.522		119.87	177.324
	117.9793	279.235		112.091	167.377
	126.3358	267.022		112.772	165.86
	121.1289	287.138		120.078	152.732
	115.1161	291.804		114.457	161.112
	119.9282	349.434		108.005	191.742
	118.1797	356.722		125.04	192.881
	117.826	341.311		137.238	196.775
	112.629	370.217		130.844	195.645
	115.1254	335.1		129.043	215.122
	114.376	368.94		132.388	220.378
	123.6156	339.165		136.363	227.12
	125.3105	305.02		131.233	194.165
	116.0362	349.755		124.688	196.895
	122.7912	319.229		134.73	201.739
	114.8064	300.102		126.514	190.471
	122.534	306.606		131.11	181.598
	119.7568	284.68		133.725	182.657
	115.7763	255.199		133.832	194.143
	122.1048	269.173		133.427	189.097
	126.8527	299.364		132.319	190.161
	123.1016	312.54		133.753	193.197
	128.3214	317.922		125.26	178.489
	119.0343	327.401		135.843	196.42
	125.4431	311.451		127.87	193.205
	125.756	297.21		122.488	171.837
	122.2891	301.217		132.96	173.305
	125.7593	320.245		123.013	190.109
	127.1436	285.422		119.177	180.417
	127.2706	280.981		119.43	166.258
	129.4127	265.788		119.927	192.176
	128.6511	282.81		124.077	199.187
	118.3044	275.292		129.448	185.965
	137.4585	323.559		127.411	184.465
	117.7511	348.208		133.402	190.52
	119.9347	309.395		131.133	178.307
	118.4817	286.52		130.141	182.905
	124.8014	277.79		142.777	199.108
	128.8127	271.218		143.25	201.514
	127.2424	278.457		145.582	195.369
	123.8752	265.889		147.559	200.852
	115.3385	284.056		131.419	182.594
	126.8352	286.048		115.056	160.109
	117.2264	287.161		119.326	160.588
	123.6646	304.539		121.567	155.102
	126.2856	294.75		121.888	158.888
	125.5619	307.174		121.544	155.263
	125.1729	327.611		116.127	149.373
	129.6155	333.533		127.397	145.839
	124.7033	347.169		121.934	147.793
	126.3252	308.692		117.217	139.262
	126.242	279.19		119.644	151.055
	125.2079	275.692		114.638	154.942
	118.3447	272.779		122.642	150.758
	121.1116	258.406		117.305	146.967
	118.5483	275.458		114.878	145.784
	124.2916	281.222		123.773	149.522
	120.1304	285.041		119.147	139.92
	120.6924	272.551		122.617	136.333
	123.9855	266.926		120.583	144.036
	125.4057	289.189		120.658	148.792
	123.3475	302.175		130.448	157.651
	121.8172	328.542		127.317	152.902
	132.1248	312.668		122.692	144.493
	130.5459	323.178		128.842	152.025
	130.636	285.199		130.606	152.152
	134.1158	272.702		138.262	145.597
	134.8496	280.135		134.371	149.557
	130.2117	284.653		126.649	147
	126.9567	258.243		130.255	144.903
	132.7306	269.561		130.078	147.256
	131.5242	286.405		134.083	147.171
	123.883	290.965		133.685	150.451
	126.9247	294.853		123.119	142.258
	118.1059	259.648		117.587	137.881
	122.291	301.688		121.12	149.24
	117.8041	288.65		117.482	154.28
	119.8464	263.321		116.604	155.362
	112.3392	279.383		126.335	154.826
	119.6363	282.144		133.384	158.531
	130.8512	312.259		123.197	164.237
	130.7402	330.547		122.399	171.457
	126.4042	309.893		124.658	168.887
	119.7662	333.486		121.846	162.038
	130.6197	291.963		121.838	160.081
	131.6872	286.993		123.787	166.642
	111.4588	274.878		122.481	158.538
	119.9822	271.947		120.802	142.796
	119.209	278.373		132.127	145.191
	118.4905	275.737		133.301	150.799
	121.4919	269.941		126.877	154.362
	121.7865	272.929		122.378	161.915
	114.9005	254.609		122.061	163.133
	114.2163	234.091		125.401	156.688
	118.6816	243.833		125.074	152.242
	127.0815	210.365		123.744	154.922
	114.9605	261.884		122.463	151.495
	119.8755	269.444		122.652	152.475
	120.7475	247.608		118.413	152.909
	124.9091	255.682		118.406	145.356
	118.1596	262.661		120.104	154.248
	113.1656	264.48		116.857	149.748
	118.8153	241.993		119.844	138.042
	116.9815	264.08		129.298	131.131
	124.1979	249.606		136.008	134.428
	120.4668	277.888		133.85	142.028
	123.4625	296.807		126.626	145.1
	119.3825	305.544		121.77	145.259
	115.2746	329.645		124.143	146.075
	116.0201	308.955		122.564	154.638
	119.3745	312.154		120.387	146.796
	113.9721	320.763		123.148	147.994
	113.3301	320.133		127.419	164.19
	116.7676	335.277		130.697	182.461
	131.8349	317.08		128.497	193.912
	131.4841	310.651		124.737	180.775
	122.9676	298.095		125.503	161.251
	121.0663	290.233		120.122	148.981
	110.3572	299.694		117.667	143.615
	111.124	297.276		123.068	146.268
	120.3275	285.785		122.067	144.795
	127.8898	277.052		109.567	137.419
	121.9357	289.529		112.282	134.634
	125.1515	302.184		122.82	137.466
	123.1605	297.209		123.766	143.632
	118.0284	273.006		124.153	146.921
	118.2173	303.793		129.288	135.57
	111.5611	317.277		122.668	160.724
	122.1192	288.07		129.541	162.934
	114.9086	288.266		138.691	172.751
	111.4654	302.875		135.763	171.576
	111.1908	309.441		141.106	174.82
	109.5151	300.095		132.797	189.027
	117.6998	280.36		141.46	181.768
	131.3213	317.254		121.502	157.865
	111.716	328.277		122.9	159.206
	118.0017	344.14		121.973	157.981
	121.3417	370.812		112.897	160.431
	123.0666	350.764		111.49	146.339
	123.8087	356.188		120.363	149.556
	121.303	357.218		117.663	148.823
	132.1538	351.947		126.047	150.177
	145.6197	328.824		122.477	152.261
	140.0459	313.533		121.033	149.926
	130.611	307.677		116.879	132.931
	129.0801	310.621		113.569	135.617
	128.7462	319.152		114.468	143.265
	131.9947	345.167		116.994	154.185
	134.5864	323.211		115.795	150.807
	125.6	303.474		113.791	135.348
	125.933	331.651		115.934	133.811
	129.7587	337.396		109.971	126.213
	130.9793	341.204		110.073	130.745
	138.3297	359.564		110.24	134.092
	137.0679	321.229		117.211	133.221
	128.7433	302.294		112.552	142.965
	133.58	305.064		109.788	139.591
	125.749	297.829		113.87	147.082
	125.4812	315.592		112.497	133.677
	120.6577	315.985		111.601	133.766
	121.8846	342.641		112.749	135.684
	126.3396	343.608		112.875	136.022
	118.5286	341.994		113.387	140.362
	112.015	345.29		99.012	135.236
	116.1383	375.562		109.541	139.268
	115.0641	354.805		111.943	137.58
	121.0482	315.107		114.052	137.938
	122.9213	331.809		105.46	133.394
	106.1946	310.779		113.825	127.371
	112.4695	314.777		117.281	131.884
	111.881	296.272		118.861	139.357
	120.0999	314.522		122.012	137.834
	127.3085	301.76		117.645	138.887
	123.4712	308.513		118.688	139.451
	123.4841	324.303		114.279	154.046
	131.7113	309.236		112.257	167.765
	133.9691	317.909		115.1	188.806
	130.0189	305.137		114.063	203.017
	125.2111	337.661		119.867	197.275
	119.2924	318.205		126.119	198.225
	125.2853	278.793		135.693	194.439
	122.5843	266.633		140.249	177.448
	119.4886	255.989		135.599	161.918
	118.0236	260.281		127.479	166.862
	122.5631	267.025		124.268	164.201
	122.3558	253.305		114.45	177.153
	116.4593	259.433		116.4	177.702
	117.7813	264.904		117.132	173.729
	116.0898	263.297		125.926	152.451
	113.9376	298.957		113.897	152.815
	110.186	338.242		117.486	152.842
	116.3095	329.519		110.455	157.004
	127.1829	321.087		108.289	163.904
	128.0173	336.582		105.902	161.926
	124.1483	357.75		111.143	144.362
	126.248	340.1		109.688	152.886
	145.1107	331.004		112.778	151.008
	138.438	321.28		115.642	148.944
	145.3708	358.165		112.186	163.28
	137.4145	385.599		108.775	165.32
	135.9963	351.833		111.126	158.878
	128.7231	330.047		111.832	167.787
	120.8459	313.621		117.102	175.563
	130.5944	299.828		130.056	173.06
	133.6026	309.219		123.475	189.56
	113.0186	321.727		135.453	191.915
	122.9695	287.229		128.93	201.952
	124.3676	316.952		122.992	225.65
	128.4535	327.538		132.068	237.669
	124.4662	315.112		121.629	211.227
	123.1689	325.119		129.776	183.427
	131.1052	323.79		120.76	167.2
	132.5347	329.578		118.351	156.016
	121.9298	310.328		115.594	153.036
	121.9435	311.029		120.754	140.645
	119.7267	315.551		105.976	158.241
	121.3467	328.946		108.544	153.626
	128.0475	314.41		109.689	148.79
	121.132	318.143		111.288	141.227
	132.5334	314.749		113.251	152.189
	125.6816	335.425		110.331	150.949
	121.6052	324.232		108.01	149.778
	129.8709	306.834		112.514	144.948
	119.6276	287.385		117.395	150.441
	124.9299	285.354		118.074	165.003
	123.4166	326.532		116.561	142.007
	123.489	314.41		110.423	142.851
	131.0405	309.49		109.894	145.89
	123.5615	317.671		111.238	147.661
	126.0411	335.041		109.114	165.439
	128.9539	320.603		114.358	165.405
	132.6575	319.768		107.742	157.63
	120.2694	320.264		109.269	156.535
	119.0865	301.5		117.476	144.862
	119.7234	320.232		108.444	154.634
	127.7678	300.526		111.009	167.004
	135.0974	276.3		110.463	169.879
	131.6174	259.854		114.419	177.757
	130.0114	265.107		111.834	174.103
	131.8062	254.716		120.554	179.965
	132.5636	256.73		113.354	167.059
	120.4742	264.178		111.417	171.14
	114.4598	259.742		108.17	165.99
	118.3038	287.191		111.27	165.851
	113.3841	296.059		115.565	180.702
	128.9556	314.707		113.934	179.505
	121.2529	305.018		106.768	172.06
	117.6783	302.502		108.201	171.632
	126.8768	320.96		109.269	166.077
	124.2075	305.43		111.103	172.37
	120.5183	296.681		113.422	167.482
	123.4387	314.314		105.386	158.072
	132.7348	332.726		102.049	160.777
	127.2636	322.237		106.665	158.592
	118.2912	356.175		111.154	157.807
	119.3715	344.176		108.373	167.978
	118.1865	335.898		109.178	159.275
	125.1213	348.549		116.966	171.998
	126.2324	363.706		117.771	168.164
	115.8306	350.491		124.213	171.222
	115.8405	355		122.032	178.216
	110.4219	354.737		118.994	172.73
	112.366	331.585		111.03	165.694
	109.3044	344.683		108.721	171.812
	118.2483	338.143		104.303	212.318
	122.3974	344.979		106.297	184.5
	119.7487	332.981		107.914	184.232
	122.7645	316.244		110.521	168.594
	121.71	331.016		111.379	170.595
	121.0887	317.839		113.473	183.361
	117.6263	318.289		110.374	166.567
	124.829	302.503		113.001	167.874
	125.9803	316.596		113.065	153.974
	118.0937	299.305		112.377	163.542
	126.9069	329.316		111.573	181.655
	145.4534	310.345		117.643	178.55
	126.3322	316.345		105.431	170.2
	123.3335	325.436		105.395	168.138
	121.5548	323.995		112.125	167.1
	119.3153	305.037		114.271	176.787
	118.4427	331.075		115.054	177.331
	141.6049	319.306		117.556	192.757
	123.4704	342.101		119.936	197.283
	135.4543	336.491		114.861	194.626
	146.4317	300.012		110.072	213.848
	144.597	303.09		117.584	212.361
	135.6576	305.943		125.657	202.103
	132.4527	298.936		123.94	194.896
	134.8177	283.385		123.005	190.966
	137.8241	312.397		119.171	180.118
	133.9088	329.436		117.915	172.645
	130.2352	321.71		119.923	179.242
	131.9548	321.072		117.135	163.392
	130.4356	295.65		110.967	176.061
	122.0636	292.456		117.126	182.468
	128.9475	301.373		120.141	166.695
	137.0572	296.285		111.405	187.448
	123.3575	298.392		114.03	175.273
	112.1807	297.832		112.343	171.871
	114.8337	300.772		116.638	171.5
	114.0094	304.684		114.417	165.473
	126.0671	301.346		112.015	155.706
	126.7168	290.958		114.746	165.68
	114.6223	319.196		117.939	170.664
	125.3708	332.44		119.296	187.441
	122.8754	341.703		110.637	195.191
	123.3848	338.038		107.755	185.423
	125.8268	315.805		113.01	201.291
	115.3923	307.313		114.873	203.208
	125.3347	296.473		111.725	194.495
	124.3071	294.367		115.407	182.395
	127.8903	291.503		113.798	192.465
	130.1616	288.173		115.045	189.432
	132.8136	274.63		117.785	189.555
	130.5707	275.102		119.398	190.016
	142.2519	268.542		131.724	206.503
	125.3192	285.803		121.635	201.298
	125.8896	272.67		119.556	194.365
	124.106	295.529		115.993	199.239
	125.8737	310.113		109.623	210.283
	129.4764	305.886		110.415	219.571
	120.9205	296.729		115.664	204.809
	126.7771	321.52		123.396	217.501
	133.2559	289.768		124.302	218.028
	125.918	300.958		127.216	216.747
	123.2966	295.616		130.302	225.544
	120.6492	301.436		117.014	211.52
	119.3797	313.673		129.788	228.848
	127.2104	345.494		126.451	229.94
	129.2493	327.775		118.074	252.101
	121.4642	336.526		119.215	258.661
	123.9932	343.823		127.901	249.708
	116.8753	351.759		129.654	234.807
	113.6448	367.683		132.031	251.593
	116.3282	396.344		140.273	259.859
	122.8292	392.244		149.025	270.046
	119.3908	416.652		147.588	284.842
	119.1	411.641		159.841	266.493
	120.0349	399.779		151.21	254.684
	119.9895	406.181		142.597	236.179
	117.9981	396.909		147.44	253.724
	119.3714	366.818		139.624	246.792
	133.2832	404.818		134.509	286.481
	127.191	331.552		151.379	258.513
	129.1793	366.709		179.335	240.548
	128.0096	380.592		160.796	253.898
	127.7233	360.332		173.559	256.729
	134.8879	373.31		155.276	270.666
	137.3456	340.371		173.237	267.631
	138.0199	337.256		152.15	285.158
	144.0094	367.924		165.715	285.333
	145.2824	402.835		156.629	274.987
	145.7863	424.918		145.529	264.455
	131.5094	434.423		139.701	292.835
	131.0885	416.991		152.487	247.794
	125.5659	417.338		143.668	252.866
	128.9283	384.908		148.32	291.356
	132.2333	407.513		144.33	255.205
	129.2624	382.4		139.212	257.873
	120.807	348.106		137.029	251.742
	125.4593	349.103		130.741	237.281
	128.0526	373.987		129.3	230.637
	129.2934	352.2		142.78	247.143
	117.7551	328.689		148.608	212.518
	111.479	360.254		148.371	212.727
	127.4761	325.55		146.097	214.022
	126.1924	340.475		143.384	235.877
	121.3563	360.368		163.702	223.631
	125.9738	358.945		148.791	246.039
	130.2139	356.548		147.414	185.725
	124.0329	367.122		148.454	217.097
	116.6195	351.4		135.065	211.164
	120.1095	352.546		136.047	233.024
	120.6962	352.776		133.011	214.372
	118.5299	326.625		136.29	228.731
	117.7831	316.007		147.398	213.732
	126.5242	303.804		165.204	227.074
	134.2015	314.555		168.853	210.503
	132.77	312.195		184.621	245.382
	127.7908	335.555		170.834	248.971
	131.8873	360.343		168.994	253.848
	139.3689	371.42		164.585	261.43
	129.6614	373.794		163.801	239.42
	138.1329	332.825		158.548	294.366
	141.9151	325.987		161.349	275.632
	121.9665	335.857		159.187	279.257
	125.5854	320.903		162.349	245.866
	129.1203	319.662		149.798	206.76
	124.7582	314.6		149.731	204.24
	126.1604	338.965		139.344	222.946
	134.9771	374.403		149.353	210.682
	126.554	363.096		141.658	233.865
	127.5259	374.969		134.379	242.795
	133.3306	369.241		133.923	221.96
	137.5457	370.841		137.795	221.744
	125.8672	388.106		144.946	212.016
	124.9859	360.168		136.381	242.729
	126.45	354.447		142.089	238.077
	126.4732	383.419		147.633	255.082
	117.0152	326.053		145.787	245.81
	120.6	359.629		144.168	254.956
	117.6486	354.339		136.816	251.26
	122.3808	345.122		146.467	231.137
	119.6085	345.753		150.95	238.504
	132.5562	372.787		153.852	225.24
	135.5134	375.039		167.446	243.459
	129.6683	400.724		155.661	224.664
	129.0952	405.686		141.464	246.009
	123.9817	403.246		144.575	223.953
	122.1563	375.012		147.985	198.28
	107.6431	380.522		158.868	186.646
	111.0698	371.211		150.184	195.523
	105.2583	354.823		145.145	183.142
	115.7589	365.581		141.303	196.667
	113.9643	384.554		132.011	197.296
	110.8365	375.067		129.16	189.466
	116.3041	343.675		133.532	188.42
	119.1752	371.631		126.433	193.387
	119.1895	355.147		132.92	186.743
	113.6635	351.503		133.2	194.285
	112.6714	366.949		135.827	193.85
	115.2341	383.54		129.744	190.918
	124.5868	411.615		127.818	227.215
	117.2198	364.318		145.111	207.147
	120.0505	363.212		138.862	255.551
	115.5167	369.972		134.779	233.965
	108.2203	325.916		137.154	220.19
	103.6483	353.26		136.389	236.109
	110.9425	303.923		152.66	226.718
	113.6861	287.561		139.424	216.315
	115.9656	270.547		132.262	221.246
	115.6068	286.951		149.415	226.676
	135.1566	296.269		137.595	202.585
	126.1604	287.508		135.652	225.807
	117.1528	295.387		149.487	210.688
	117.5151	308.529		143.695	234.662
	123.9369	319.527		134.354	236.657
	113.0334	317.558		134.76	244.777
	112.4752	290.134		138.936	230.131
	118.5227	305.018		140.562	212.725
	118.1803	278.974		136.727	214.696
	113.9842	286.017		146.923	248.263
	120.0146	264.231		133.097	216.574
	116.9671	247.706		138.172	221.767
	130.8693	284.837		141.536	245.746
	132.7485	293.316		148.274	244.733
	126.255	301.686		150.42	223.486
	126.3296	304.62		153.269	227.12
	114.7864	282.112		155.332	207.275
	119.4895	277.114		159.684	213.863
	126.5045	275.669		163.342	227.273
	119.7472	281.747		141.152	227.299
	117.8816	274.395		142.544	231.778
	129.5969	268.254		133.515	254.124
	120.8089	299.486		144.678	229.884
	117.5768	322.656		147.842	236.695
	118.5162	331.691		154.478	235.313
	109.8279	343.1		164.247	249.688
	108.0482	330.723		151.935	266.926
	110.5918	354.477		159.726	267.579
	112.4835	314.134		164.866	263.001
	109.4102	329.145		160.394	284.345
	111.7942	298.693		165.239	278.931
	126.1224	308.555		159.687	283.47
	132.4504	263.173		165.471	311.731
	142.1062	270.594		167.462	293.495
	133.8647	258.327		165.229	315.221
	126.792	262.739		168.617	310.739
	125.9685	280.066		160.807	297.91
	119.9611	272.334		171.643	291.889
	122.1972	279.847		185.228	278.533
	135.8179	279.497		171.662	266.369
	130.5329	286.796		166.089	253.087
	128.0379	273.008		150.256	243.789
	123.9642	282.025		149.695	229.468
	114.2488	242.06		145.075	202.31
	116.514	248.397		131.581	216.806
	111.4633	240.904		144.831	196.004
	115.6242	226.401		142.952	206.38
	137.0396	237.003		148.41	183.561
	129.2068	224.754		152.767	186.044
	137.5708	234.782		145.33	182.017
	137.5909	238.146		147.174	190.62
	135.0472	241.767		142.947	210.812
	120.9585	209.463		145.278	220.027
	139.0123	213.902		164.833	202.589
	125.4823	238.928		166.893	199.026
	130.1393	235.774		163.737	177.833
	124.447	224.979		156.466	195.643
	114.8842	234.8		150.999	182.974
	114.9636	230.261		166.923	173.208
	121.7635	244.266		174.407	181.571
	111.8094	235.957		181.214	174.452
	117.7013	259.663		176.793	193.37
	120.2701	294.722		180.921	191.016
	117.6101	324.56		179.824	176.393
	116.1594	300.255		201.688	172.767
	129.9432	310.952		209.871	176.668
	142.1298	318.523		250.966	183.724
	152.1183	288.541		294.742	162.541
	136.4288	286.176		376.592	166.717
	123.9641	286.929		426.152	163.141
	133.2364	259.411		517.847	183.615
	122.5367	306.172		625.36	197.23
	121.8173	329.683		742.064	184.398
	126.0929	301.554		777.299	190.632
	119.5547	324.053		737.21	188.022
	121.6795	301.294		685.166	186.362
	122.8682	308.114		589.972	190.618
	127.2097	294.977		510.015	172.671
	129.639	288.682		404.732	171.533
	125.3671	279.152		285.007	174.429
	128.7291	282.323		208.67	176.628
	133.2634	317.155		185.465	170.45
	125.8668	333.689		190.686	177.12
	132.3644	300.975		175.217	176.388
	130.8531	315.165		172.893	175.259
	118.1525	284.932		179.907	187.14
	120.7592	306.408		171.539	182.573
	123.1224	296.757		179.419	185.994
	120.2858	295.388		191.473	180.75
	116.5634	279.038		193.009	179.519
	123.9626	311.465		191.125	158.565
	128.4664	299.775		216.614	194.822
	125.6977	300.016		245.03	196.568
	131.0222	313.079		316.321	191.706
	123.4931	314.104		370.307	197.558
	123.9494	303.165		472.343	197.321
	135.7355	265.61		581.459	192.151
	127.9117	283.507		667.34	191.353
	125.8416	283.966		721.217	193.399
	117.5056	257.961		706.038	183.73
	121.6669	235.436		647.992	170.906
	122.1981	255.018		631.49	168.647
	131.3817	244.367		464.84	177.384
	130.6574	265.829		334.985	174.763
	124.0871	245.144		257.124	182.665
	114.1459	227.813		202.424	177.149
	117.5409	237.48		174.42	176.199
	129.5526	243.45		169.198	168.469
	129.8308	247.018		144.399	171.905
	123.6702	258.579		133.025	166.339
	138.6704	278.776		132.147	165.329
	130.6528	268.498		127.652	177.198
	132.4151	268.412		129.547	172.155
	130.3691	273.165		130.815	175.379
	127.6535	248.806		130.68	171.648
	119.49	237.264		134.985	170.802
	115.8403	271.92		133.993	172.548
	113.6986	266.809		120.064	169.48
	114.458	273.575		133.916	185.419
	120.5876	252.188		130.068	196.765
	120.9621	235.521		126.071	195.326
	128.7854	229.762		150.297	190.794
	122.3848	201.747		134.944	190.821
	124.7767	227.29		137.178	180.109
	136.2627	203.795		132.233	183.578
	129.2033	229.289		126.058	183.967
	118.9751	258.648		126.843	170.985
	121.4456	252.796		127.859	175.185
	124.5392	286.475		137.987	184.748
	127.6588	281.572		133.389	169.512
	122.4455	293.571		126.922	189.452
	128.4744	292.178		121.114	190.109
	132.8109	315.64		110.469	199.981
	120.0681	287.857		122.694	199.291
	114.3319	311.626		121.805	196.214
	115.3032	321.261		125.462	182.282
	120.8147	330.96		129.359	178.504
	120.7397	316.395		122.268	185.637
	123.7949	303.188		113.32	190.407
	122.7524	301.774		111.415	186.551
	132.1862	329.707		114.933	185.938
	123.7822	326.201		118.283	181.681
	119.0286	340.437		114.607	159.844
	123.4244	349.773		117.557	156.948
	126.3578	335.579		114.807	166.37
	126.6556	352.916		117.781	170.708
	154.0281	323.965		112.883	179.885
	134.8185	353.116		116.087	195.175
	124.6092	367.231		113.831	161.167
	125.5766	366.499		114.544	176.901
	120.5265	335.241		113.051	184.311
	117.2361	350.888		113.782	190.619
	120.8217	361.834		109.919	185.621
	134.1669	356.117		114.468	171.301
	126.3447	369.962		110.78	179.561
	129.0813	309.465		114.034	189.633
	130.1414	299.225		117.195	176.747
	128.1821	293.268		112.446	185.144
	119.723	309.561		111.239	187.965
	118.85	326.188		118.197	200.615
	117.0391	296.454		118.472	193.493
	111.0957	316.225		121.127	174.855
	124.3876	341.028		119.223	181.001
	121.355	291.962		107.415	165.511
	115.9946	309.495		116.021	170.183
	124.5783	324.418		114.394	197.598
	128.4779	332.503		111.31	196.238
	122.6989	344.232		115.771	182.884
	117.8838	343.568		119.034	196.658
	126.0278	332.462		122.672	203.151
	127.1941	312.353		116.504	221.646
	127.7576	320.089		110.1	233.921
	122.5725	300.052		117.489	209.042
	118.0616	296.29		124.349	209.667
	114.3565	295.772		132.411	215.048
	117.7806	329.485		116.13	199.919
	125.473	315.238		123.458	206.383
	114.7516	313.637		114.745	214.491
	116.0289	338.571		114.982	203.737
	116.1911	329.253		116.393	190.515
	117.1117	344.679		117.786	182.273
	120.0034	370.085		113.207	191.45
	128.1868	360.833		112.613	184.458
	136.8273	335.418		127.084	198.998
	138.3047	369.392		117.438	210.001
	133.7071	365.283		117.618	185.373
	138.5243	345.245		122.905	189.575
	127.8983	351.239		107.367	197.117
	120.9158	348.744		110.179	194.036
	126.0982	350.982		121.13	219.896
	134.2832	369.04		131.455	222.751
	135.4391	369.087		119.076	213.412
	133.2525	301.239		112.39	191.594
	136.6509	300.289		119.203	213.156
	133.6947	293.02		119.418	219.119
	129.7561	295.451		121.506	218.263
	133.6981	293.502		123.121	219.493
	128.3224	272.595		122.924	215.947
	135.0336	256.866		118.32	221.069
	116.7983	257.951		116.054	217.52
	108.064	272.232		115.076	231.937
	115.298	275.463		116.108	214.292
	118.0914	277.381		119.234	230.894
	116.3146	284.465		125.302	217.201
	111.0709	292.24		117.873	211.255
	105.4211	291.853		126.861	206.055
	115.8461	292.667		132.657	205.535
	110.9361	288.616		124.662	221.077
	121.2452	294.512		126.269	235.378
	124.0589	284.733		128.054	235.784
	124.3253	290.4		126.983	234.37
	128.7819	294.782		128.201	233.777
	134.9468	317.993		127.13	238.508
	135.9027	317.851		121.757	267.356
	118.0118	331.121		130.33	273.902
	121.6848	296.685		126.093	272.165
	127.6162	298.134		135.394	283.599
	125.6794	297.331		146.155	296.551
	125.7494	318.477		136.486	297.766
	121.9622	335.325		157.548	339.545
	122.2468	347.612		159.15	314.427
	127.787	327.828		155.371	329.394
	116.6093	293.359		162.244	352.405
	114.1989	267.969		174.532	378.572
	115.3569	293.142		169.919	387.603
	114.5441	306.874		174.656	379.124
	119.8822	302.905		187.854	376.74
	113.1217	294.268		206.031	395.575
	115.3715	289.16		214.25	395.74
	116.5418	261.175		241.353	418.662
	118.9379	305.479		282.872	440.333
	131.8251	297.849		225.345	451.6
	140.0885	314.105		252.364	454.475
	135.312	304.105		307.419	473.771
	133.6232	290.731		303.014	468.236
	121.7609	298.358		309.414	495.279
	139.305	290.668		284.262	517.134
	136.8752	284.867		253.169	494.8
	134.7306	292.298		261.253	515.249
	131.2102	321.737		286.105	470.05
	121.3657	317.539		315.558	432.415
	132.7878	307.336		340.011	426.428
	142.9399	289.841		310.046	430.874
	141.5458	291.866		360.514	437.343
	131.4902	319.783		438.926	430.299
	109.2912	320.017		478.346	399.603
	119.5114	337.917		562.475	437.88
	118.5671	375.212		604.964	466.136
	117.067	351.003		583.966	462.38
	117.9348	313.383		561.611	405.932
	124.9343	309.413		508.985	393.444
	123.7983	301.555		472.968	392.149
	121.8658	285.698		464.33	427.598
	111.1544	243.987		460.544	440.161
	119.0984	301.185		416.153	418.289
	111.8833	281.245		406.208	369.572
	115.6741	271.836		436.682	399.171
	115.841	283.469		405.585	367.816
	112.7918	301.594		416.699	397.905
	119.0067	327.107		419.26	400.816
	119.1453	306.765		456.181	427.729
	110.4032	288.702		556.442	443.504
	105.1585	297.727		562.151	474.651
	113.3175	301.939		529.51	455.216
	120.8718	308.926		439.108	411.165
	115.5353	317.798		359.114	391.637
	117.4742	314.843		330.273	366.836
	116.314	328.395		288.334	371.75
	117.6428	334.015		268.422	391.302
	117.7635	323.781		264.329	379.172
	111.1605	326.622		276.044	416.006
	114.7569	294.751		300.938	426.307
	111.2501	288.445		296.93	459.47
	117.238	304.859		218.539	437.116
	114.367	298.277		211.575	409.629
	113.4547	285.753		188.993	384.06
	122.614	292.491		186.669	359.154
	118.7571	310.98		186.357	342.994
	126.2103	274.716		171.994	332.531
	112.2383	253.23		167.277	321.941
	114.424	260.418		181.246	293.473
	121.5394	282.42		190.99	319.514
	115.1183	304.283		179.159	293.47
	116.9796	330.535		203.434	282.717
	122.1938	374.512		208.15	297.853
	118.7178	389.417		226.434	303.001
	122.6875	418.873		207.709	301.71
	123.2525	406.519		194.202	331.317
	123.553	361.821		194.678	323.043
	125.8866	339.754		176.582	331.398
	120.2185	340.856		162.686	369.413
	115.2232	320.114		163.475	383.502
	129.7005	375.12		168.153	382.293
	123.909	351.39		173.79	369.178
	123.8142	336.579		162.84	341.311
	114.9206	332.772		136.259	322.857
	119.2697	340.777		141.446	290.594
	124.8424	336.825		140.934	271.076
	138.9627	320.202		134.761	231.896
	138.6612	322.767		137.389	225.18
	132.6209	336.743		141.799	221.892
	124.773	341.135		137.335	211.913
	125.4526	352.793		137.765	192.09
	133.7918	320.637		130.669	222.294
	128.3806	315.406		132.8	191.663
	133.5185	316.921		125.787	176.823
	122.163	325.944		125.22	184.344
	123.0184	319.026		122.456	180.702
	117.9077	325.179		125.681	193.302
	117.7811	313.514		121.732	210.995
	122.7116	289.336		115.034	212.131
	132.7611	292.379		116.079	184.305
	137.7826	288.36		117.552	193.307
	124.306	283.798		135.097	183.768
	120.7275	259.411		120.46	198.684
	114.4846	263.017		126.579	188.799
	116.9817	296.229		120.648	202.852
	118.1394	323.822		119.074	188.586
	120.3459	321.302		120.77	180.973
	121.0448	299.891		119.177	185.735
	116.4597	298.368		117.351	187.434
	116.3957	291.484		119.968	185.241
	119.7018	285.543		121.077	175.72
	118.6907	251.631		118.695	177.516
	117.4297	252.094		110.617	172.188
	119.2453	291.848		114.571	177.371
	123.2703	287.212		115.155	177.72
	125.6575	285.388		122.294	178.035
	126.7976	255.287		122.43	153.2
	120.8072	267.372		125.971	164.745
	116.8571	281.205		120.519	166.9
	114.9748	283.905		106.375	131.49
	119.9909	262.664		116.7	171.503
	119.2438	250.097		114.599	174.283
	117.7083	224.532		117.676	161.491
	115.5765	255.576		121.045	168.974
	124.6406	279.976		113.566	181.639
	127.5899	295.42		108.601	180.016
	125.4306	332.574		121.154	192.336
	141.7122	353.422		120.995	212.664
	136.5705	371.317		114.966	213.546
	120.5963	384.699		112.412	215.603
	124.0318	407.604		111.104	216.563
	118.5919	433.578		112.557	207.164
	114.2182	408.087		111.709	197.135
	121.1401	390.197		109.597	195.83
	117.6351	358.618		115.926	196.871
	113.1491	375.603		114.072	179.019
	107.453	373.374		117.723	181.288
	109.9924	355.472		126.882	180.534
	113.1393	345.898		130.286	180.161
	120.97	372.356		121.901	190.841
	109.2845	337.309		119.455	189.175
	114.4756	340.048		113.582	181.197
	125.019	326.259		114.579	181.669
	119.0686	320.626		110.376	165.055
	123.3385	318.108		108.29	167.184
	128.9419	328.137		106.801	184.245
	129.6736	334.664		112.393	183.271
	138.9227	302.154		119.794	182.637
	121.1807	289.791		116.947	187.556
	119.7218	291.227		111.057	195.16
	121.4408	318.74		107.61	200.687
	120.3436	339.893		110.225	215.86
	123.1702	342.547		110.551	234.406
	119.6367	343.586		112.602	240.118
	112.3663	317.826		112.771	247.353
	124.45	332.041		115.008	253.587
	126.4938	331.781		121.664	258.406
	134.5853	299.882		124.17	276.254
	131.763	299.242		129.122	316.142
	118.6503	264.426		128.89	326.908
	115.8107	268.033		131.345	364.428
	125.1784	298.938		132.288	366.378
	148.5717	293.346		131.497	408.935
	134.627	295.887		120.255	431.119
	127.5594	314.516		127.252	446.607
	122.7497	321.966		123.343	411.938
	134.7754	323.312		125.87	415.423
	133.0242	323.274		127.543	376.26
	123.7094	314.772		126.953	332.376
	122.5869	318.097		126.614	306.816
	114.2218	307.22		118.427	289.835
	130.6593	279.153		123.255	299.731
	128.3126	287.834		130.128	305.608
	129.4214	300.853		129.072	280.442
	132.0136	315.17		124.878	282.783
	123.5225	331.948		131.908	298.175
	121.7792	324.312		129.659	297.944
	128.742	337.545		122.823	303.785
	128.7954	332.623		119.225	308.888
	124.257	301.81		120.898	303.879
	121.6535	286.535		111.376	347.552
	123.6959	290.723		122.33	350.582
	133.3413	300.038		112.594	335.874
	140.735	349.612		120.496	341.672
	138.7706	384.109		116.286	333.796
	132.8133	353.67		111.673	348.721
	125.6089	340.958		128.574	291.959
	134.6555	311.917		108.968	243.342
	139.9663	289.839		120.027	225.49
	133.734	269.711		122.788	250.786
	122.7945	282.152		111.919	260.755
	131.6348	273.447		113.052	262.016
	132.2613	277.359		116.522	237.91
	123.6578	286.563		117.425	234.46
	121.5409	301.727		116.025	254.804
	121.416	308.233		119.249	255.139
	117.2315	308.575		123.25	256.153
	118.5264	297.009		120.823	251.434
	117.5936	326.811		119.167	252.915
	124.7752	318.082		130.164	278.169
	119.5643	315.65		139.417	288.39
	117.8212	332.626		144.526	284.005
	116.854	345.242		147.386	264.612
	119.1557	353.209		165.965	276.951
	122.3893	373.615		160.952	304.103
	119.2488	350.706		167.124	299.5
	117.8073	340.295		181.248	326.262
	121.7573	326.807		157.133	336.759
	117.0441	320.921		198.974	317.712
	116.9892	316.036		203.081	320.1
	117.7817	327.125		194.1	304.919
	117.2907	322.141		196.84	304.587
	130.2784	299.209		170.428	296.832
	124.942	291.948		146.861	268.048
	125.7268	281.923		140.337	293.012
	135.5105	294.563		137.353	276.903
	134.8223	331.667		143.076	257.607
	138.1581	324.499		142.579	264.878
	158.1887	318.047		126.471	291.793
	154.5497	309.433		124.26	289.589
	132.7384	278.672		131.732	275.743
	118.0402	272.422		134.338	261.142
	119.2574	296.73		127.865	268.64
	127.4786	317.426		119.127	262.737
	127.9458	305.947		119.779	239.99
	126.207	305.524		122.159	221.95
	126.9252	293.217		117.746	199.145
	125.2974	303.727		120.337	212.72
	118.944	300.988		120.048	203.95
	120.1185	268.739		123.543	203.343
	124.3107	255.562		117.178	194.3
	122.9722	250.678		120.558	180.589
	126.5817	255.329		122.072	187.989
	130.1232	277.67		118.889	199.723
	125.4755	278.221		113.888	206.911
	122.7598	294.651		124.791	185.985
	123.5809	299.063		128.112	199.073
	129.8259	285.516		130.846	189.789
	128.7634	307.011		122.479	196.801
	121.8975	316.343		116.31	177.869
	119.2421	320.396		115.78	177.52
	113.8203	325.552		110.557	187.928
	113.3297	338.936		108.355	195.929
	115.5343	361.711		112.905	191.478
	113.0293	359.702		113.073	197.011
	111.8893	336.835		115.97	182.474
	115.3187	301.57		113.62	193
	115.0316	290.854		109.824	191.328
	113.1458	305.305		115.545	188.135
	117.864	318.904		126.603	184.204
	120.6348	310.78		121.006	192.433
	124.874	283.543		116.588	186.289
	142.5634	286.402		116.377	210.861
	151.6965	291.815		109.67	187.058
	142.84	273.923		119.71	187.561
	138.8456	266.686		132.245	174.546
	131.9774	289.437		110.725	206.522
	129.2797	314.801		120.783	221.922
	130.2513	299.219		120.201	219.925
	127.0115	287.844		134.854	228.6
	133.0926	285.209		132.912	203.746
	131.6057	275.339		122.27	207.444
	130.6521	283.057		119.673	217.901
	126.5411	269.425		119.495	215.531
	123.1082	257.47		114.818	211.456
	122.7887	274.681		109.627	208.48
	121.3801	286.426		103.429	216.924
	128.2498	283.149		117.593	212.124
	129.6068	295.104		123.302	201.14
	133.9893	297.719		118.345	194.942
	141.5618	317.823		119.332	203.686
	140.1098	314.184		124.55	206.731
	133.0629	346.334		128.122	198.386
	126.4877	374.894		130.78	201.441
	125.6226	353.49		124.135	202.389
	123.3492	337.867		123.327	216.763
	123.6284	360.735		122.962	218.083
	132.8126	384.524		127.305	204.225
	133.0085	375.607		131.914	220.881
	137.2688	355.595		137.884	215.581
	138.8828	364.851		132.924	212.102
	135.879	367.348		132.042	196.37
	130.306	354.623		136.87	200.03
	130.5594	340.243		131.9	213.493
	126.8645	339.404		136.462	230.718
	121.0057	346.885		136.925	228.815
	124.3594	380.65		133.175	233.692
	134.8473	388.718		130.612	219.763
	127.4824	397.972		138.079	215.479
	125.5147	415.041		142.766	230.366
	122.8818	381.405		134.87	227.645
	113.7769	353.011		136.269	238.956
	118.9709	363.084		136.527	231.579
	114.8641	370.745		125.709	228.988
	117.4814	353.244		125.505	203.84
	121.326	363.286		128.243	194.694
	129.6493	349.905		124.156	212.294
	130.5894	322.973		135.891	219.178
	124.1779	296.673		147.071	207.596
	117.6692	279.268		155.759	195.685
	116.37	298.726		172.472	209.161
	114.0089	311.704		169.345	207.25
	114.5732	305.642		161.025	204.517
	122.8065	325.833		149.195	211.172
	125.2368	345.699		139.841	206.156
	116.3395	336.475		142.168	196.828
	123.1446	334.251		145.834	194.443
	133.6249	353.374		148.182	198.482
	124.8686	381.055		166.239	204.326
	124.4054	394.917		191.185	206.571
	133.375	378.997		191.796	212.338
	137.7565	365.577		185.517	204.59
	147.4442	367.886		187.645	206.657
	153.185	379.872		180.032	205.995
	145.507	399.533		163.959	203.039
	134.8819	371.96		151.809	202.655
	131.7266	357.693		140.867	180.446
	132.2883	363.011		134.5	180.796
	130.8647	332.454		129.262	191.356
	123.356	343.305		134.769	201.568
	121.4864	343.907		139.64	202.262
	117.4193	346.497		140.068	202.52
	122.8808	350.815		147.18	193.797
	120.7634	373.834		152.273	196.754
	121.478	374.676		160.959	218.431
	123.9476	373.887		170.431	229.162
	124.9672	387.622		155.297	225.193
	139.6068	334.146		144.775	230.606
	151.4065	299.601		155.452	247.366
	129.0918	315.849		153.405	258.334
	141.1498	293.475		151.397	255.352
	140.8185	291.625		160.493	261.311
	133.2375	307.089		166.201	286.769
	127.487	301.257		164.31	303.838
	129.9926	304.926		162.704	296.568
	117.8507	348.35		184.34	301.055
	117.6743	379.204		199.023	324.879
	115.5152	396.828		200.09	342.023
	117.2683	419.706		219.615	382.744
	119.3547	419.217		221.281	392.68
	110.3485	473.476		207.843	397.283
	112.1686	429.569		185.628	403.605
	130.4989	404.891		168.146	412.175
	142.5002	387.177		166.239	421.224
	141.233	348.409		157.397	393.873
	131.4026	360.783		161.004	359.013
	134.207	354.854		161.313	340.174
	120.8193	317.737		163.598	335.207
	118.4142	327.355		171.017	324.238
	136.4661	324.386		158.721	312.947
	121.5718	316.546		152.514	328.812
	118.8466	323.801		147.322	328.947
	109.2869	346.17		134.337	306.374
	110.7318	350.581		138.014	309.005
	115.386	341.637		137.968	294.239
	125.3446	298.125		143.234	268.353
	118.8874	292.885		143.442	266.416
	115.5963	304.697		146.84	257.146
	127.0198	301.945		148.25	241.114
	130.9592	296.374		139.07	246.971
	124.2033	292.965		147.763	243.849
	133.7654	278.555		149.802	235.538
	118.8935	267.067		144.929	237.608
	118.007	278.486		135.491	240.232
	118.5453	304.563		137.78	239.045
	116.3351	353.57		149.202	254.545
	124.1162	342.983		131.2	264.688
	126.3836	329.946		137.246	240.914
	128.5595	348.536		151.909	246.515
	121.7117	327.468		149.17	252.589
	124.5613	329.429		159.582	269.561
	125.3308	347.445		171.271	279.794
	131.3917	337.03		174.923	264.641
	128.4399	306.041		167.097	268.947
	135.2493	320.246		158.732	295.442
	118.3717	349.68		147.67	261.582
	122.7014	377.489		157.506	235.035
	125.6947	345.922		155.199	218.27
	126.8782	357.851		144.84	234.115
	123.68	352.864		136.521	221.258
	115.6005	315.122		132.228	217.866
	131.0487	353.542		132.612	211.716
	135.6455	355.24		130.055	209.148
	141.4578	335.099		133.967	224.921
	139.7811	328.396		145.379	242.56
	131.274	330.863		145.661	245.187
	133.6692	318.393		157.316	241.057
	122.1497	267.828		152.804	290.597
	125.5568	285.805		156.861	269.747
	133.0401	313.481		146.555	278.196
	129.6004	329.96		149.691	299.829
	136.4053	318.919		146.798	298.911
	127.2734	323.45		141.7	318.673
	131.4939	380.683		152.557	323.742
	127.2247	359.684		143.947	336.94
	126.9187	341.833		150.73	322.612
	128.2185	347.299		152.016	309.89
	133.8131	333.01		135.069	298.291
	141.4388	322.753		141.592	270.511
	142.37	303.11		145.072	282.333
	131.5934	304.915		151.564	288.506
	134.2639	342.407		130.41	268.221
	140.019	372.883		129.549	282.897
	129.3338	349.073		130.743	302.337
	122.8333	334.634		139.491	315.013
	120.7998	356.087		144.801	292.646
	130.8927	358.315		145.994	301.85
	131.6485	404.219		146.396	319.817
	128.18	428.19		158.83	316.924
	129.9145	383.993		163.88	337.862
	126.5123	351.416		172.024	341.424
	122.8587	300.504		190	362.213
	134.6833	316.631		214.863	371.389
	131.357	299.378		198.377	394.58
	128.9412	295.411		181.995	401.596
	124.2955	298.31		205.201	365.143
	123.7692	296.409		185.153	343.199
	118.5821	292.901		180.781	347.545
	122.7555	297.656		171.603	323.3
	131.5798	328.599		162.459	320.302
	123.249	277.44		159.347	276.317
	121.2295	290.411		161.33	260.435
	117.0342	290.465		155.443	270.66
	119.2467	298.415		158.8	295.195
	118.9078	312.158		147.815	319.924
	119.9238	296.664		149.108	263.314
	125.2284	296.311		154.466	262.722
	128.0555	298.443		153.137	303.065
	132.8945	321.587		146.902	297.039
	146.7217	303.124		155.645	278.456
	155.2542	318.222		135.611	251.302
	142.1287	326.549		155.459	240.896
	138.6606	327.83		153.769	225.534
	130.3272	365.542		153.498	249.319
	126.3807	356.187		151.382	248.215
	133.0952	353.62		158.438	277.62
	127.9927	353.196		159.684	285.765
	120.929	321.693		146.422	254.625
	134.4239	362.153		133.832	268.807
	139.3685	339.279		143.966	304.519
	128.025	328.442		155.882	269.013
	125.0724	340.308		144.881	275.051
	127.4076	348.981		154.038	263.513
	124.5044	324.411		141.785	271.542
	127.2045	353.123		149.829	262.481
	115.0599	303.463		161.051	257.088
	118.7901	289.697		160.08	241.305
	116.1074	272.43		160.421	276.17
	117.3168	283.328		140.71	270.927
	115.331	321.966		145.643	288.063
	120.5908	304.203		141.937	285.472
	113.0357	324.913		152.718	282.01
	116.8547	310.669		149.762	304.348
	111.7677	304.217		144.169	317.123
	116.1624	302.55		149.128	290.716
	111.9912	317.852		148.611	304.665
	111.1318	297.05		160.487	295.684
	109.8293	244.627		151.984	314.176
	115.6421	290.654		154.417	319.207
	118.2159	326.717		168.317	299.989
	119.5074	316.131		185.76	335.644
	121.1177	320.778		166.526	324.76
	122.628	300.924		154.776	289.879
	126.0527	321.248		175.69	261.703
	116.0931	268.662		174.103	303.589
	121.4239	265.036		166.95	306.127
	122.7873	292.718		157.953	310.44
	118.0625	311.328		160.601	309.423
	124.2423	301.054		149.734	298.791
	118.0622	319.779		175.099	315.688
	117.0038	320.642		165.78	390.477
	120.2943	311.073		173.011	400.384
	117.2327	308.809		168.628	399.828
	124.017	310.755		179.764	412.542
	131.1213	323.649		172.566	468.428
	127.8491	345.376		188.072	492.116
	123.7905	352.021		199.696	500.421
	131.6407	367.192		162.893	486.548
	127.5248	375.948		185.561	455.113
	125.684	360.394		193.835	494.102
	123.1266	372.966		156.542	494.771
	122.644	381.124		153.442	493.347
	109.3838	382.458		184.633	489.841
	119.3747	365.746		159.064	431.739
	120.1105	316.499		161.374	406.111
	123.0582	291.156		169.374	435.975
	122.3927	286.762		147.139	421.014
	122.3506	302.034		177.748	444.984
	116.0849	316.569		191.497	384.731
	115.9583	293.658		172.532	409.952
	117.0394	302.678		163.739	343.58
	120.3836	327.203		166.006	334.092
	123.1965	315.821		166.146	337.95
	128.8074	309.031		177.056	333.991
	135.7212	282.636		178.974	347.759
	135.0414	296.599		166.518	368.768
	135.5345	331.215		154.125	361.365
	124.3389	301.019		136.221	372.004
	118.5914	290.307		150.103	375.004
	115.1004	291.797		146.663	410.778
	115.7478	292.003		146.298	443.5
	114.3757	276.131		144.593	492.315
	119.8113	318.001		146.528	490.438
	115.4766	313.823		148.588	446.002
	119.3507	325.642		157.336	431.292
	125.9131	348.962		152.176	399.077
	124.7677	367.147		128.539	409.923
	126.7028	387.793		130.068	428.349
	125.6136	364.077		127.782	336.421
	136.9068	364.267		122.679	349.488
	132.4224	350.064		135.299	369.667
	139.2029	371.477		129.465	367.814
	133.8944	393.242		125.682	381.037
	110.9242	383.094		129.685	372.106
	130.41	343.549		128.853	325.125
	115.5624	344.392		127.988	297.788
	125.18	353.928		132.244	308.84
	126.6894	344.061		128.803	276.743
	132.3361	345.838		120.414	282.555
	139.6602	383.218		125.329	289.558
	123.6551	380.263		130.403	281.243
	138.2687	365.02		125.408	296.205
	140.5064	374.23		117.926	297.96
	132.9832	348.972		122.38	278.587
	119.4538	331.053		120.5	276.038
	122.1602	342.505		128.474	263.375
	114.1267	327.011		129.898	260.161
	137.6447	328.018		117.541	270.202
	128.1016	319.476		130.12	291.95
	126.46	338.654		134.01	269.338
	136.1734	352.734		128.036	269.565
	139.1553	368.573		114.179	252.726
	133.9999	386.1		118.686	252.433
	134.6941	424.728		116.189	241.635
	133.5	417.555		114.025	256.397
	130.7836	465.866		121.609	208.371
	134.037	480.637		109.184	265.011
	135.1892	467.56		122.967	276.127
	143.0396	466.926		116.605	261
	139.0833	437.231		114.663	263.669
	141.4666	455.975		108.985	268.973
	127.1414	464.933		114.322	287.511
	130.8156	425.454		121.846	282.912
	127.7615	428.955		116.167	291.416
	118.3847	404.073		115.872	309.578
	121.1712	397.435		116.397	300.048
	118.1515	408.849		109.26	308.286
	134.242	413.563		119.094	320.702
	124.6325	411.292		120.466	347.031
	127.1063	399.422		121.489	379.509
	139.3618	348.958		125.061	417.534
	129.6209	365.768		128.586	448.13
	128.0979	389.174		121.345	473.247
	128.8236	398.47		129.252	485.874
	126.9083	429.988		119.457	424.179
	132.8411	404.963		114.709	320.839
	135.1431	388.498		116.561	356.436
	132.3519	381.646		114.058	360.262
	149.1184	359.72		114.812	351.376
	125.9789	320.345		113.598	358.136
	130.6313	331.718		118.274	355.7
	127.0956	343.616		117.334	291.813
	127.4774	345.389		111.133	277.393
	137.3783	379.997		117.005	312.263
	130.3031	376.516		111.507	340.813
	135.5278	401.208		109.031	326.947
	127.7468	368.568		119.692	318.305
	129.4446	361.03		120.194	313.787
	134.9546	337.098		113.287	307.55
	140.6314	324.117		116.48	283.378
	142.1359	351.463		117.756	269.095
	146.4552	382.821		118.093	281.173
	141.9376	392.614		109.037	286.062
	131.2551	389.308		111.067	295.227
	121.7787	369.438		111.702	313.263
	124.7251	370.515		123.099	299.982
	135.0488	402.301		119.244	315.088
	130.6668	427.026		115.529	297.371
	124.0228	444.528		106.636	269.906
	120.7671	420.838		120.211	275.21
	129.149	372.127		132.829	290.2
	129.0931	382.849		135.445	281.526
	123.0063	348.118		135.606	271.823
	119.0971	354.171		132.962	275.927
	116.8148	364.932		135.666	266.677
	129.896	361.931		123.131	288.604
	130.1141	331.778		120.63	280.932
	139.2581	332.366		119.213	292.507
	136.5225	343.85		116.028	308.42
	129.3353	345.871		115.758	299.541
	134.8573	337.184		124.493	286.259
	135.7394	332.588		124.284	310.417
	125.8197	360.027		121.476	306.535
	123.6858	336.692		118.611	290.496
	118.8005	371.613		116.492	293.341
	121.8179	400.863		119.215	306.433
	119.3237	367.574		118.528	288.91
	130.7167	351.684		127.106	297.221
	131.6558	368.311		118.97	327.963
	131.9115	354.342		116.703	311.136
	127.4488	352.845		124.413	333.112
	121.7447	332.223		128.319	318.262
	118.0023	382.092		124.734	355.404
	126.9073	342.67		135.575	419.386
	126.9781	352.244		149.105	439.269
	129.8183	367.414		148.684	500.831
	135.0674	402.803		153.774	565.312
	132.9725	407.389		154.429	593.252
	127.3147	392.479		143.897	592.653
	125.8792	392.463		128.783	552.442
	116.5564	383.6		123.445	487.985
	120.397	368.459		126.973	457.977
	125.7137	393.499		127.163	372.716
	133.9405	396.892		119.612	334.603
	116.295	406.098		118.632	322.87
	127.5345	392.878		119.994	306.013
	132.2236	416.712		121.583	298.652
	147.5445	439.955		122.048	321.777
	142.5159	463.773		119.021	333.585
	145.8981	458.706		123.576	291.759
	142.7497	407.454		112.377	285.643
	136.2224	382.332		121.741	273.13
	128.5869	366.879		119.301	263.939
	126.3251	324.971		120.233	251.182
	132.6632	313.01		122.516	262.566
	129.3558	304.151		122.893	279.925
	130.6533	308.324		122.129	293.846
	130.1341	300.218		124.835	311.522
	128.8586	307.795		121.889	302.871
	128.7507	321.123		126.842	308.003
	122.5769	320.807		124.041	302.692
	122.7067	326.416		128.041	292.392
	108.574	317.537		113.608	320.106
	116.5658	309.283		127.841	367.127
	114.8462	337.417		135.913	374.089
	108.2391	361.171		124.173	356
	109.241	341.788		119.277	335.318
	105.5653	344.654		124.933	331.712
	118.8802	337.93		125.975	288.791
	113.9447	325.009		116.842	328.453
	110.12	318.023		115.883	359.061
	121.109	310.621		122.575	391.954
	120.2331	309.349		117.398	387.81
	119.0737	307.794		115.579	391.931
	124.1241	355.313		118.957	452.619
	120.6633	355.613		122.908	498.569
	125.1557	311.662		129.673	518.454
	124.5048	305.753		142.563	548.465
	126.7003	316.355		150.414	534.397
	127.5833	341.181		145.158	562.309
	118.2131	309.036		136.305	522.127
	121.7334	301.939		130.389	530.858
	123.9679	320.359		129.115	507.235
	124.1674	329.598		129.026	471.201
	120.2074	343.288		124.442	473.695
	129.5988	366.758		124.956	466.052
	117.9768	370.141		130.802	443.728
	114.3321	379.457		144.465	428.029
	111.4535	376.625		155.277	400.014
	127.7858	381.655		161.57	397.875
	136.6721	373.42		137.728	406.44
	129.8701	395.361		132.396	374.684
	122.9738	372.756		125.863	362.993
	120.4514	338.411		131.068	376.068
	118.2274	366.053		128.108	381.3
	115.088	377.748		121.872	401.274
	113.9002	359.66		120.526	405.092
	117.0525	359.588		126.842	414.897
	114.6807	383.966		138.881	409.934
	114.8624	393.32		134.257	450.623
	116.2125	412.033		127.179	455.35
	125.3118	439.628		132.184	443.5
	119.4898	419.238		124.4	434.631
	113.4364	456.668		122.15	419.298
	125.0039	444.916		125.492	446.269
	120.5202	453.446		130.564	461.317
	115.8671	561.646		136.128	509.458
	128.4445	543.855		118.841	490.097
	126.9778	521.68		138.495	435.829
	116.1997	496.842		137.284	388.923
	118.3638	526.81		149.121	394.674
	123.3954	528.939		151.132	404.39
	132.2035	483.446		155.139	437.539
	132.922	440.988		157.563	439.457
	134.0443	416.814		158.019	420.255
	128.8249	401.883		151.445	431.255
	122.0897	358.909		140.477	405.186
	135.7506	329.298		150.717	366.208
	130.046	346.058		159.675	391.664
	126.8988	345.764		140.317	377.622
	114.9288	370.64		142.078	437.031
	114.4726	355.777		160.342	430.992
	116.0416	354.984		161.351	425.233
	124.3849	360.111		155	420.913
	128.5373	351.428		156.071	382.26
	133.9984	349.125		147.76	355.361
	124.901	375.077		150.062	371.672
	122.9417	390.526		141.811	348.636
	122.208	413.951		151.614	311.037
	123.5617	414.237		163.519	326.003
	123.449	423.83		159.592	343.02
	115.5295	421.851		172.654	343.889
	118.0762	379.567		167.048	322.814
	114.8308	371.091		174.363	341.689
	124.0241	342.382		195.613	389.664
	123.9857	315.117		204.678	407.974
	121.7179	297.508		204.561	416.312
	109.4646	323.041		190.408	435.559
	125.323	308.154		176.167	441.416
	127.1901	280.719		173.455	366.059
	133.3746	280.851		163.186	315.702
	128.4527	290.459		154.541	325.357
	130.9025	283.575		161.904	344.598
	128.8332	288.711		183.163	352.152
	127.4841	299.427		202.402	370.052
	115.9735	278.94		211.339	401.67
	118.8624	256.961		217.549	467.661
	120.3976	257.256		221.643	477.055
	117.7811	283.278		195.502	456.703
	116.5357	294.052		178.781	443.36
	115.7212	328.541		183.297	437.831
	123.8653	275.92		188.791	415.995
	124.9988	280.811		191.416	400.197
	110.4818	306.698		202.396	409.485
	112.8795	319.14		214.849	435.066
	111.1496	310.742		231.63	441.573
	115.8754	295.018		229.127	445.614
	118.8791	299.186		204.222	447.522
	121.892	317.28		199.028	449.831
	122.0703	342.101		199.566	459.99
	118.4698	354.18		185.923	444.796
	112.3859	351.06		190.294	417.618
	116.4872	351.281		189.389	410.139
	117.9709	340.301		193.955	417.499
	122.7886	373.177		202.629	386.868
	120.7327	373.655		213.938	398.472
	116.3616	388.905		221.948	401.707
	116.3106	345.741		203.18	388.306
	116.6336	333.83		197.463	398.557
	115.4188	355.096		207.795	396.159
	118.7231	360.166		199.634	395.774
	125.3848	363.744		194.151	402.948
	122.2023	389.457		218.463	397.921
	119.9983	397.863		233.452	411.527
	113.967	406.336		226.181	425.876
	112.2688	401.381		220.539	419.184
	113.7059	389.314		197.484	358.579
	114.1871	407.984		201.471	326.252
	121.3826	390.146		209.153	324.518
	120.1607	407.185		202.376	319.829
	116.1038	434.553		204.222	341.864
	121.6239	422.787		182.706	328.742
	122.9889	383.107		185.77	311.316
	119.2548	393.909		187.425	308.512
	114.9981	395.311		186.38	333.794
	122.1775	413.173		215.686	325.135
	123.2369	407.358		252.096	328.01
	126.0609	405.634		269.051	341.844
	121.1295	377.202		210.927	296.45
	123.5509	382.591		196.57	284.887
	119.573	383.768		169.29	293.826
	126.5981	391.158		162.34	285.752
	135.3907	392.476		164.479	258.986
	137.058	405.841		180.937	241.931
	139.5176	440.351		188.911	243.183
	121.9534	458.003		171.011	270.871
	125.1689	444.484		169.935	264.656
	121.2064	426.952		164.65	259.26
	113.2927	397.714		170.039	257.419
	133.0442	394.941		188.93	250.261
	127.542	411.508		184.494	243.498
	131.2497	399.74		158.446	236.68
	127.4204	369.474		139.202	248.871
	131.5337	401.097		136.135	247.627
	134.53	437.695		144.994	240.718
	153.1505	456.539		158.893	274.283
	151.1651	454.31		170.147	289.579
	131.268	440.422		182.897	322.637
	134.1672	410.911		184.94	342.823
	136.087	394.28		190.178	324.647
	132.4046	385.166		173.954	324.166
	125.1491	399.091		164.636	306.116
	126.3416	384.786		166.649	301.899
	117.1072	342.548		168.109	283.069
	122.6568	344.141		157.113	275.787
	123.0759	353.623		161.189	288.683
	135.9446	349.966		167.592	306.389
	125.1125	414.812		162.777	301.778
	121.3531	426.063		168.867	275.953
	130.6389	441.479		187.933	297.118
	131.7982	471.444		171.599	289.177
	136.047	416.23		153.569	296.288
	131.2095	445.746		161.679	299.543
	121.0674	455.967		171.835	283.842
	130.148	455.434		155.175	300.022
	121.8393	509.08		161.307	297.416
	144.0159	522.563		165.394	279.527
	137.8095	534.025		165.446	294.792
	127.3528	535.567		179.824	306.158
	119.9758	517.194		181.263	320.452
	123.1967	504.272		176.185	339.482
	130.5913	496.299		160.195	338.063
	126.002	505.32		164.524	304.614
	121.2318	480.152		167.009	287.164
	118.2772	476.168		176.99	253.267
	118.9717	470.02		179.531	245.882
	129.2477	404.384		188.899	255.478
	129.1497	420.504		187.865	265.231
	138.3231	402.543		192.51	279.949
	122.6867	416.702		191.587	285.69
	122.2732	399.278		185.538	293.216
	125.1114	410.647		181.005	270.478
	115.5455	453.133		169.79	284.329
	125.0199	420.512		180.175	282.048
	124.1134	399.763		170.267	260.423
	132.7375	426.974		175.505	266.337
	140.0993	422.042		173.1	267.461
	141.6185	387.871		165.014	247.881
	139.7863	386.103		181.996	237.346
	139.2415	371.717		177.833	231.596
	143.3002	398.8		157.025	229.242
	141.2654	387.705		162.473	229.006
	142.1489	388.342		140.732	250.961
	133.1758	362.702		141.83	266.654
	135.4623	365.933		138.045	252.085
	130.1487	387.587		149.684	263.57
	139.9134	386.887		148.076	324.227
	128.7814	395.092		151.922	378.374
	134.9038	380.861		155.874	370.854
	141.7999	414.455		167.017	352.469
	145.2529	394.985		172.718	371.266
	142.8759	371.669		174.386	340.85
	137.2518	340.01		155.182	295.581
	130.422	323.559		156.977	263.951
	135.9842	332.924		167.045	224.315
	132.5979	315.019		137.801	224.881
	128.5089	298.673		147.239	240.576
	127.5566	289.75		164.364	226.428
	126.5702	277.771		171.918	246.368
	129.084	255.515		171.652	221.57
	126.0812	311.657		178.253	243.78
	124.1331	295.666		166.111	242.822
	122.9863	315.622		149.296	235.627
	127.1011	333.599		156.143	235.02
	126.2628	348.138		169.318	200.551
	119.8089	365.535		175.392	200.799
	119.5938	337.334		164.028	197.843
	121.6025	349.379		174.621	200.967
	115.1448	371.964		180.515	194.282
	120.7227	369.544		163.308	203.537
	125.1784	359.427		145.243	198.115
	128.6178	371.088		148.957	207.062
	121.5579	376.024		148.73	204.663
	121.3475	330.364		136.062	185.239
	129.7416	310.629		146.033	179.726
	123.478	342.458		139.791	196.71
	119.2046	345.566		140.296	179.091
	116.1956	355.537		127.642	159.144
	118.3669	345.579		132.327	169.533
	115.2521	351.948		149.097	174.242
	130.9297	370.192		157.926	162.174
	131.6738	353.838		159.356	168.318
	139.7477	332.126		179.832	170.348
	136.97	349.458		171.009	172.408
	133.1309	350.277		172.618	174.198
	129.2463	375.422		172.611	188.556
	150.8346	337.213		174.455	194.7
	145.7571	296.078		166.429	182.581
	142.9918	300.495		164.845	187.722
	138.6089	292.465		173.415	168.559
	142.9751	302.782		204.212	195.295
	139.7012	293.84		208.043	178.303
	144.0018	256.23		198.272	209.673
	129.3067	263.266		183.524	184.557
	124.4208	305.036		168.626	194.829
	129.6667	299.077		168.535	202.39
	128.6035	303.727		164.471	193.413
	125.8666	343.925		159.447	200.199
	117.7224	369.918		168.125	221.691
	134.7218	369.165		153.906	206.339
	127.6198	379.228		145.545	189.944
	130.1573	380.923		163.501	192.15
	122.8105	363.196		160.503	178.431
	128.7648	388.759		153.88	185.524
	130.2936	398.764		159.038	198.094
	121.1971	393.748		169.97	211.188
	119.6181	382.519		144.204	215.475
	127.6044	383.68		144.134	215.565
	130.341	427.429		138.871	211.075
	128.9243	438.632		143.695	184.962
	126.1026	421.43		164.545	167.944
	121.5424	419.203		137.481	181.393
	125.9395	428.292		146.413	183.113
	125.1512	441.311		157.74	172.52
	121.9347	378.138		154.026	184.35
	121.8381	377.442		150.856	172.489
	116.5993	371.804		157.312	168.945
	108.3429	380.737		178	176.203
	114.995	376.45		165.925	189.142
	112.3483	376.27		160.033	192.485
	119.4267	350.039		135.501	194.275
	124.7986	390.455		118.422	205.168
	127.9055	354.249		126.259	221.825
	126.6611	349.696		146.53	196.577
	123.0942	355.076		131.887	200.735
	121.2669	329.14		150.419	182.407
	114.7019	315.022		154.272	181.187
	125.9064	337.868		154.959	188.204
	119.5845	329.701		144.883	174.92
	117.8511	334.529		129.94	188.409
	129.4167	365.296		131.706	199.999
	127.0711	382.973		125.399	217.342
	115.4187	363.447		126.42	215.187
	119.4974	367.399		126.681	227.898
	117.4505	343.041		124.158	215.394
	129.7495	342.472		128.657	199.829
	128.7931	337.04		127.792	182.615
	131.4249	351.667		130.137	177.473
	123.3329	376.028		123.417	169.752
	121.2327	387.375		121.546	189.677
	122.0018	371.345		114.597	179.91
	122.6103	403.632		114.186	179.828
	120.9735	410.8		114.596	172.51
	121.6859	370.772		115.697	202.8
	128.2996	359.871		109.557	179.268
	129.467	383.301		110.515	206.155
	128.0146	377.864		123.385	205.725
	127.9964	365.502		117.329	197.587
	120.7887	345.791		100.74	180.27
	123.2884	365.858		113.865	186.538
	121.0585	376.637		125.465	199.68
	123.4267	356.819		124.984	217.207
	136.8591	392.525		130.392	204.918
	125.9656	375.148		124.826	202.185
	134.5672	363.315		126.266	219.83
	139.7904	384.031		122.847	212.37
	138.8555	390.417		123.197	215.79
	133.3827	400.619		122.115	212.365
	136.7134	370.64		122.329	226.487
	153.0437	362.931		138.744	219.967
	121.8556	345.134		150.39	227.431
	125.412	367.002		144.828	217.226
	124.9405	350.426		137.033	218.054
	121.7538	367.764		130.706	220.167
	121.6482	377.875		141.383	269.767
	112.1436	379.306		143.327	269.226
	114.4585	355.616		140.124	263.575
	121.0422	344.602		133.13	308.433
	123.7382	353.033		123.398	328.302
	118.9523	359.537		126.063	309.014
	122.3126	338.371		143.476	381.739
	124.4663	343.608		148.042	453.267
	124.2276	363.637		173.906	509.023
	118.4488	363.064		208.869	510.284
	120.2261	358.434		191.652	489.229
	119.7098	356.445		172.584	441.39
	122.7567	392.953		146.45	332.142
	128.0708	397.086		133.97	299.164
	122.6785	387.07		127.726	297.439
	123.4021	407.462		120.185	304.596
	118.834	411.375		117.256	246.953
	127.9412	440.15		111.579	229.145
	128.4614	445.6		114.362	214.827
	135.179	469.989		116.243	221.523
	135.0938	480.744		115.874	222.631
	133.6395	454.581		109.647	197.313
	118.5395	500.429		115.648	223.389
	114.4599	481.334		123.172	253.17
	117.2776	448.375		128.679	225.457
	124.031	429.354		122.567	235.303
	127.5308	413.828		127.394	227.122
	123.8235	406.926		129.017	264.068
	125.9288	411.854		121.548	265.713
	128.8112	444.459		117.441	249.166
	136.51	462.414		115.754	241.347
	141.4687	446.033		119.592	293.48
	131.6667	427.434		121.7	287.531
	130.4294	413.388		123.387	303.214
	121.9487	404.277		123.097	339.769
	130.2046	423.901		118.089	368.56
	121.5219	460.863		119.501	401.183
	127.2219	484.857		127.672	409.185
	125.5245	472.078		127.643	442.686
	123.6136	437.533		126.32	460.666
	129.6756	421.584		131.037	425.046
	134.5816	427.658		133.644	368.848
	112.0776	381.963		139.306	332.225
	121.2743	398.779		128.565	303.316
	120.4776	396.184		127.176	359.398
	120.3397	370.458		143.51	375.643
	112.8888	370.984		139.35	421.886
	124.3475	431.94		137.003	409.317
	126.9532	438.589		132.195	410.876
	122.294	388.584		148.283	477.001
	121.807	369.417		150.789	502.694
	120.4964	370.656		145.683	564.9
	122.6773	413.251		146.477	626.906
	125.0725	428.977		155.422	671.055
	129.3701	359.411		164.794	728.41
	123.4244	361.431		165.588	835.953
	122.6549	365.519		204.242	1086.612
	127.7621	349.623		203.984	1070.358
	128.126	387.515		201.612	1044.587
	137.1904	390.438		156.811	843.229
	130.3895	395.385		143.411	667.531
	123.074	462.248		159.502	515.375
	128.9699	421.114		145.946	472.018
	126.0667	442.879		133.384	426.02
	126.8973	421.303		125.467	388.524
	123.4721	421.278		129.833	391.465
	118.0601	429.92		130.717	371.053
	124.4565	491.543		141.964	385.011
	145.2857	447.326		137.511	342.046
	140.4188	431.923		134.022	318.886
	128.7191	444.16		128.227	317.915
	120.9	481.7		124.439	281.968
	128.2	434		121.853	263.781
	123.2	424.5		129.786	247.13
	128.8	437.6		125.019	248.46
	122.5	434.4		127.522	238.984
	131.3	412.4		116.868	219.62
	122.3	383.7		121.036	224.776
	127.2	364.5		123.683	229.037
	120.1	356.5		119.955	238.043
	123.4	334.7		117.347	250.636
	130.5	324.6		135.868	235.838
	125	345		134.449	248.348
	118.5	349.1		122.253	216.112
	116.3	354		125.052	201.35
	123	348.6		125.032	209.615
	135.1	370.9		121.419	242.956
	142.5	383.4		121.358	303.807
	139.1	371.4		119.892	293.436
	143.3	399.6		126.258	285.58
	150.2	365		117.773	240.503
	146.4	348.2		111.378	213.163
	121.6	376.6		115.514	197.833
	122.5	395		106.643	190.686
	142.4	350.4		114.097	178.946
	142.7	371.3		124.388	202.58
	124.6	387.6		131.702	202.97
	123.6	402.4		135.386	197.944
	128.1	420.2		128.481	177.646
	142.3	427.1		117.209	195.472
	129.1	395.1		118.906	176.76
	132.2	357.9		122.854	193.948
	132.1	362.7		120.995	195.356
	127.2	366.9		114.223	200.742
	126	362.5		116.14	212.219
	139.3	340		111.324	217.241
	140.8	341.5		111.368	233.249
	140.4	343.9		117.783	274.638
	135.4	392		110.028	310.538
	122.5	381.5		114.127	306.796
	124.3	389		117.667	270.429
	136.1	367.9		119.508	263.143
	130.9	376.7		116.086	296.871
	119.3	369.2		116.995	313.79
	115.3	333.3		113.008	367.058
	117.1	330.1		117.096	444.708
	120.1	327		123.49	502.647
	126.6	332.4		129.076	510.361
	128.3	340.9		137.192	405.447
	118.9	322.7		127.995	402.678
	123.4	312.6		132.984	367.426
	113.7	281.9		133.672	359.247
	115	275.3		130.304	335.423
	108.9	284.3		125.074	321.716
	118.3	305.2		120.486	314.02
	124.7	307.4		110.948	312.373
	118	274.2		117.636	269.238
	117.8	277.8		118.96	250.94
	113.4	297.6		124.173	249.4
	115.2	305.1		122.836	232.391
	109.3	312.3		117.937	242.704
	117.9	326.9		118.233	237.741
	118.8	353		122.936	268.518
	117.7	337.5		117.257	302.347
	118	323.5		118.053	318.549
	113.8	365.4		112.985	351.405
	116.9	365.1		119.806	362.915
	128.1	345.8		120.515	340.505
	123.6	339.6		126.476	309.249
	118.6	314.5		127.447	335.81
	109.6	348.8		125.942	372.672
	111.6	395.3		133.125	366.515
	115.4	385.3		137.979	294.3
	125.8	365.5		131.343	257.737
	132.8	373.6		132.142	252.566
	128.4	346.8		130.538	256.508
	125.3	321.8		128.886	259.036
	124.3	347.1		126.823	248.97
	128.2	345.3		127.666	242.393
	132.1	326.4		127.423	247.625
	123.9	296.5		133.845	270.475
	118.6	302.8		135.051	286.862
	119.4	313.5		154.848	306.088
	117.2	316.4		166.516	326.519
	130	312.8		182.877	359.138
	132.5	294.2		174.947	355.669
	129.6	322.7		147.323	329.28
	123.4	301.6		145.693	306.913
	123.8	335.7		142.771	289.984
	124.3	359.8		140.083	272.02
	124	369.4		145	252.8
	126.1	352		160.6	233.4
	119.3	331.1		184.8	221
	127.2	350.5		167.6	213.6
	126.4	354		147.6	233.8
	122.6	353.1		151.4	232
	124.8	323.2		155.6	246
	133.7	303.7		145.2	290.8
	130	360.5		147	308.2
	134	323		144.6	292
	132.8	351.3		152.8	262.8
	128.2	332.3		168	251.2
	120	333.6		164.8	254.4
	116.3	350.4		163	286
	132.1	363.1		175.8	297
	125	389.4		169.8	289.8
	121.8	351.4		161	286
	123	391.9		168.8	305.6
	121.6	371.1		169.8	353.6
	128	360.8		169.4	404.8
	124.7	364.3		184.8	385
	125.5	336.7		187.4	362
	124.2	327.1		193.8	350.8
	123	355.3		196.8	331.2
	132.8	356.5		194.6	326.4
	128.6	339.4		181.8	344.8
	129.9	329.1		180.2	356.6
	120.1	324.9		190.4	309
	120.6	321.9		195.2	335.2
	127.9	288.8		187.6	370.4
	125.8	291.1		198.8	364.4
	121.9	292.4		211.2	312.2
	117.5	292.8		213.2	286.8
	113.9	304.5		205	302.2
	122.1	293.6		192.4	294
	117.6	287.7		200.6	288.2
	123.1	299.2		202.4	282
	123.5	271.8		189.6	240.6
	113.6	299.3		188.8	236.8
	119.8	355.5		209.4	238.6
	130.3	348.9		205.4	223.2
	125.3	332		189	228.8
	126.2	337.4		189.2	230.6
	131.5	319.3		195	231.2
	124.6	317		194	271.8
	121	318.6		184.2	279.6
	132.2	336.9		184.4	282.4
	135.6	332.4		183.8	283
	137.1	331.9		202	260.8
	124	298.3		204	250
	119.4	311.7		191.2	252.4
	122.8	310		186.2	243.2
	122.6	301.9		173	252.2
	121.3	332.5		184.8	263.6
	125.2	329.2		186	247.8
	126.3	322		163.6	253.8
	119	300.3		176.2	268.6
	121.6	271.4		179	262
	126.8	297.3		180	269.2
	129.4	311.3		174.6	305.6
	130	313.1		177.8	342
	134.9	318.2		173	342.6
	135.6	320		184.2	360.2
	130.8	360.6		210.8	368.6
	130.4	375.2		238.6	426.6
	127.5	378.2		288.8	529
	133.7	300.9		422.6	696.8
	131.4	281		640.2	871.4
	138.1	305.2		885.8	960.4
	131.5	321.4		875.8	930.8
	117.9	321.5		616.4	818.2
	117.5	334		457.8	674.4
	120.4	305		384.6	555.2
	122.4	302.6		302.4	449.4
	119.5	309.4		244.8	349.8
	119.4	326.8		222	311.8
	124.9	334		216.8	302.6
	124.2	353.6		214.2	289.8
	129.3	343.8		202.2	282.6
	137.6	342.3		182.4	269.6
	133	322.6		174.6	238
	130	301.1		160	252
	116.7	306.5		145.2	243.2
	123.6	329.9		145	224.6
	124.8	362.5		149.4	207.6
	128.6	373		173.2	250.6
	134.5	342.2		168.2	322.4
	135.3	375.9		173	338.8
	124.5	317.6		173.6	397
	124.9	344.9		167.8	466.6
	116.5	403.2		183.4	426.8
	121.1	403		199.6	407.2
	124.3	376.7		195	412.8
	128.9	414.2		165	401.4
	128.9	394.8		146.6	410.8
	121.7	418.6		138.4	372.6
	128.1	454.2		140	338.6
	125.7	412.3		152.4	297.4
	128.6	399.4		153.8	281.8
	135.2	380.6		155.8	313.6
	133.5	385.7		159.6	294.6
	132	372.4		149.8	262
	115.2	380.8		135.8	277.6
	112.2	355.1		141.8	312.4
	118.2	364.8		146.6	313.4
	119.3	342.1		142	282.2
	119	304.9		136.4	264
	128.1	337		142.4	250.6
	128.5	324.9		154	251.4
	117.2	326		160.4	237.8
	125.6	314.5		155.4	238.2
	124.7	300		161.8	238
	118.5	301.2		166.6	229
	120.5	266.6		157.8	228.8
	116.4	260.8		150.6	234.8
	130.8	302.8		157.4	251.8
	130.3	306.4		141.4	238.2
	136.8	298.2		129.4	211
	132.6	293.5		148.4	222.8
	135.3	266.8		158.2	245.6
	131	299.4		158.8	243.6
	139.2	318.7		164.2	252.4
	127.9	323.9		161	234.4
	122.4	299.4		146.8	222.6
	128	312		143	219.8
	116.326	332.114		137.2	234.8
	126.282	339.41		133.2	245.6
	128.297	332.272		129.8	256
	126.328	328.483		131.8	282
	130.305	323.313		133.2	286.2
	127.895	342.78		133.8	243.8
	125.929	329.806		138	222.6
	135.215	326.955		129.8	209.4
	121.467	336.284		132.6	209.8
	131.19	353.879		129.4	203.2
	131.066	293.322		118.2	207.2
	136.131	313.766		111.4	204.6
	131.918	335.891		126.4	195.2
	117.896	361.463		124.2	184.4
	128.223	355.508		131.2	195.4
	130.495	381.104		139.6	213
	124.534	373.257		148.2	199.6
	124.844	384.057		137.6	180.2
	128.172	373.36		124.2	185.8
	122.63	375.277		123.6	178.6
	137.869	386.835		124	184
	131.524	362.672		124	181.4
	132.788	383.914		126.4	165.8
	155.564	373.281		126.2	177.2
	136.445	367.835		126.2	186.2
	132.448	399.68		125.8	181.4
	136.488	392.398		141.2	173
	145.853	390.909		155	158.2
	138.445	400.048		140.8	170.2
	133.968	374.275		137.2	188.4
	131.235	396.96		150.4	196.2
	140.305	393.648		133.8	185.2
	115.854	359.022		120.2	191
	127.985	386.154		120.4	201
	135.846	404.039		123.6	200.4
	132.243	395.996		127.2	215
	135.754	391.974		138.8	262.2
	127.237	379.745		150.2	306.8
	125.219	398.553		149.4	310.4
	132.737	412.827		141	281.8
	128.592	385.088		138.2	279
	119.761	391.061		134.8	261.8
	128.388	391.277		129.6	243.2
	129.574	419.741		129.2	246.8
	136.279	378.164		142	253.6
	134.709	389.296		150.6	242.2
	126.954	408.689		146.8	238.4
	124.463	391.118		146.4	249.8
	126.407	408.742		148.6	288.6
	134.691	410.827		145.4	327.2
	116.535	404.299		152	333.2
	124.753	425.147		159.2	328.2
	132.901	420.385		151.6	300
	127.097	358.254		131.6	278.4
	126.618	386.268		133.4	274.8
	113.348	395.837		139.2	268.6
	118.695	381.163		136.8	246.4
	123.629	383.539		138.4	260.4
	121.776	393.633		143	299
	119.371	356.246		139	307
	123.117	369.51		131.4	307.8
	124.526	340.108		133.2	313.4
	113.98	333.859		146.8	313.2
[truncated: 80,671 more rows]

[truncated: 44 more sheets: 3A, 3B, 3C no profilin , 3C profilin, 3E, 3F, 3I, 3K, 4C, 4D, 4E, 4G, 4H, 5C, 5D, 5F, 6A, 6B, 6G, S2A …]
